# Supplementary material for: 2-(4-Bromo­phen­yl)-2-oxoethyl 2-methyl­benzoate
Source: Acta Crystallogr Sect E Struct Rep Online. 2011 Oct 29;67(Pt 11):o3119. doi: 10.1107/S1600536811044564 (PMC3247503; doi:10.1107/S1600536811044564)
Supplement: Supplementary file 2 [file e-67-o3119-Isup2.hkl]

# 
# h,k,l, Fc-squared, Fo-squared, sigma(Fo-squared) and status flag 
# 
data_I
_shelx_title ' cr50_0m in P2(1)/c (100K)' 
_shelx_refln_list_code          4 
_shelx_F_calc_maximum      297.96 
_exptl_crystal_F_000       672.00 
_reflns_d_resolution_high  0.6585 
 
loop_ 
 _symmetry_equiv_pos_as_xyz 
 'x, y, z' 
 '-x, y+1/2, -z+1/2' 
 '-x, -y, -z' 
 'x, -y-1/2, z-1/2' 
 
_cell_length_a     5.4519 
_cell_length_b    31.2382 
_cell_length_c     9.7206 
_cell_angle_alpha  90.000 
_cell_angle_beta  120.410 
_cell_angle_gamma  90.000 
 
_shelx_F_squared_multiplier     1.000 
 
loop_ 
 _refln_index_h 
 _refln_index_k 
 _refln_index_l 
 _refln_F_squared_calc 
 _refln_F_squared_meas 
 _refln_F_squared_sigma 
 _refln_observed_status 
   1   0   0     6844.61     7539.98    139.32 o 
   2   0   0     5791.83     6229.23    112.44 o 
   3   0   0     9046.62     8880.24    143.20 o 
   4   0   0     2429.47     2486.73     53.52 o 
   5   0   0      191.66      210.25     10.41 o 
   6   0   0      147.25      149.33     22.91 o 
   7   0   0        7.88        7.32     20.87 o 
   1   1   0    20876.46    22544.47    315.11 o 
   2   1   0        1.75        3.68      1.43 o 
   3   1   0        4.18       12.74      2.53 o 
   4   1   0     1187.98     1167.05     15.15 o 
   5   1   0        3.92       15.01      5.02 o 
   6   1   0        1.78        8.10     12.17 o 
   7   1   0       46.05       70.72     15.73 o 
   1   2   0     2911.67     3227.09     39.27 o 
   2   2   0     1841.93     1863.21     22.07 o 
   3   2   0     3023.93     2976.68     32.79 o 
   4   2   0      147.52      155.14      4.43 o 
   5   2   0      904.18      937.40     19.96 o 
   6   2   0      129.24      130.26     18.37 o 
   7   2   0        1.55        4.17     14.55 o 
   1   3   0     3488.97     3943.54     50.51 o 
   2   3   0     1415.00     1425.39     16.18 o 
   3   3   0       67.90       85.03      3.81 o 
   4   3   0     1342.61     1344.32     17.04 o 
   5   3   0      356.13      366.89     11.63 o 
   6   3   0       42.65       52.43     17.27 o 
   7   3   0       78.98       61.30     15.59 o 
   0   4   0       63.32       76.06     11.59 o 
   1   4   0     1216.86     1180.08     14.71 o 
   2   4   0     1756.81     1812.52     21.36 o 
   3   4   0     4188.03     4253.17     46.57 o 
   4   4   0      410.81      437.70      8.03 o 
   5   4   0      265.30      300.87     27.94 o 
   6   4   0      514.71      545.49     25.37 o 
   7   4   0        0.28       19.36     15.62 o 
   1   5   0     9952.40    10086.66    129.04 o 
   2   5   0     1250.36     1181.80     13.62 o 
   3   5   0     1113.13     1218.55     14.54 o 
   4   5   0     2543.40     2531.72     33.81 o 
   5   5   0      253.24      276.47     16.11 o 
   6   5   0        6.73       29.08     17.02 o 
   7   5   0      599.12      556.87     27.40 o 
   0   6   0       50.52       45.55      5.47 o 
   1   6   0     1738.96     1860.94     24.33 o 
   2   6   0     1720.77     1851.12     22.92 o 
   3   6   0       66.05       77.37      2.70 o 
   4   6   0      242.80      251.25      5.99 o 
   5   6   0       11.65        7.38      9.77 o 
   6   6   0       97.84      121.29     11.25 o 
   7   6   0       26.26        5.50     15.35 o 
   1   7   0     5678.99     5772.88     74.18 o 
   2   7   0    10388.10    11078.86    150.01 o 
   3   7   0      778.24      777.77     10.37 o 
   4   7   0      807.38      789.99     12.49 o 
   5   7   0      233.71      223.99     12.23 o 
   6   7   0       56.45       74.04     10.29 o 
   7   7   0       60.99       79.97     17.42 o 
   0   8   0      450.39      426.09     22.35 o 
   1   8   0     1450.68     1555.24     20.56 o 
   2   8   0      135.33      158.80      3.34 o 
   3   8   0      134.71      154.00      3.77 o 
   4   8   0      508.17      482.55      8.91 o 
   5   8   0        1.70        7.74      7.55 o 
   6   8   0      113.97       95.34     12.02 o 
   7   8   0       34.42       44.72     17.04 o 
   1   9   0     9961.11    10421.36    132.63 o 
   2   9   0     9065.18     9455.58    112.39 o 
   3   9   0      904.03      932.09     12.10 o 
   4   9   0     2809.58     2740.70     38.68 o 
   5   9   0     1345.05     1274.82     32.79 o 
   6   9   0       65.55       70.18     10.73 o 
   7   9   0       36.54       43.59     16.30 o 
   0  10   0     2222.87     2210.61     49.74 o 
   1  10   0      550.43      561.91      7.29 o 
   2  10   0       43.40       51.41      2.05 o 
   3  10   0      585.19      597.05      8.50 o 
   4  10   0       82.24       83.15      4.52 o 
   5  10   0      118.72      124.92     14.00 o 
   6  10   0      376.48      401.46     23.34 o 
   1  11   0     5452.36     5403.78     61.49 o 
   2  11   0     1314.06     1217.41     14.81 o 
   3  11   0      659.47      685.75     10.10 o 
   4  11   0      317.03      309.79      9.31 o 
   5  11   0      345.26      342.38     15.29 o 
   6  11   0      438.42      429.06     35.43 o 
   0  12   0     3551.73     3645.10     80.86 o 
   1  12   0     4697.96     4878.28     62.91 o 
   2  12   0     2128.47     2125.45     24.95 o 
   3  12   0     1571.05     1516.73     19.60 o 
   4  12   0      659.39      602.46     13.05 o 
   5  12   0       82.03      122.78     20.75 o 
   6  12   0       47.49       72.09     21.00 o 
   1  13   0     6555.77     6738.32     91.63 o 
   2  13   0     2241.99     2133.26     25.10 o 
   3  13   0       98.75      104.27      4.28 o 
   4  13   0      386.01      454.66     12.54 o 
   5  13   0       49.73       51.85      9.73 o 
   6  13   0        6.75       20.59     13.49 o 
   0  14   0     9986.23    10251.19    187.76 o 
   1  14   0     1148.84     1143.88     16.05 o 
   2  14   0      875.83      864.51     11.13 o 
   3  14   0     2993.20     2909.13     35.72 o 
   4  14   0       71.48       76.80      6.31 o 
   5  14   0      153.02      216.28     13.48 o 
   6  14   0      189.00      193.25     18.13 o 
   1  15   0       86.20       80.48      3.38 o 
   2  15   0      504.67      475.97      7.07 o 
   3  15   0      177.50      187.29      5.17 o 
   4  15   0      440.67      453.24     13.01 o 
   5  15   0       42.62       55.33      9.65 o 
   6  15   0        2.73       16.89     13.95 o 
   0  16   0     4527.50     4194.33     89.02 o 
   1  16   0      811.67      755.55     10.75 o 
   2  16   0     4150.60     4120.66     49.65 o 
   3  16   0     2169.36     2172.36     28.82 o 
   4  16   0      278.20      296.53     11.38 o 
   5  16   0      413.94      430.93     18.69 o 
   6  16   0      623.32      621.42     47.67 o 
   1  17   0       52.89       72.03      6.59 o 
   2  17   0        7.47        6.24      2.34 o 
   3  17   0       40.52       41.10      3.60 o 
   4  17   0       73.59       78.53      9.67 o 
   5  17   0      164.21      183.58     12.92 o 
   6  17   0       20.69       22.70     14.83 o 
   0  18   0     8252.32     8458.14    176.80 o 
   1  18   0     1378.92     1273.64     19.40 o 
   2  18   0      922.56      894.99     13.61 o 
   3  18   0     5255.64     5203.15     72.23 o 
   4  18   0        7.53        4.31      6.51 o 
   5  18   0      528.13      528.52     21.30 o 
   6  18   0      190.23      222.89     19.85 o 
   1  19   0     1274.49     1166.26     18.16 o 
   2  19   0     2730.08     2658.75     35.68 o 
   3  19   0       12.74       21.45      4.01 o 
   4  19   0     1106.42     1097.24     25.58 o 
   5  19   0        4.47       17.65     10.36 o 
   6  19   0       45.98       30.75     15.56 o 
   0  20   0      904.17      894.06     22.69 o 
   1  20   0      159.93      146.12      5.19 o 
   2  20   0      298.74      284.64      9.34 o 
   3  20   0      246.03      240.34      7.31 o 
   4  20   0       11.84       14.57      7.26 o 
   5  20   0       23.64       18.58     10.48 o 
   6  20   0       22.89       34.15     15.17 o 
   1  21   0     2232.87     1912.32     28.23 o 
   2  21   0     1414.72     1365.33     19.86 o 
   3  21   0       13.21        9.50      4.68 o 
   4  21   0       34.14       28.29      9.02 o 
   5  21   0       39.63       45.44     11.16 o 
   6  21   0       76.87       92.46     17.39 o 
   0  22   0     7208.24     7643.23    160.17 o 
   1  22   0      561.25      569.27     12.16 o 
   2  22   0       51.12       55.67      4.23 o 
   3  22   0     1857.22     1736.52     28.64 o 
   4  22   0      853.99      869.73     25.42 o 
   5  22   0      168.92      162.74     20.69 o 
   6  22   0       21.39       44.95     16.73 o 
   1  23   0     2920.13     2728.70     39.25 o 
   2  23   0      657.17      632.98     11.33 o 
   3  23   0        4.44        5.36      5.05 o 
   4  23   0     3060.96     2917.33     64.92 o 
   5  23   0      283.45      264.44     15.83 o 
   6  23   0       51.53       50.67     21.41 o 
   0  24   0       21.60       35.68      6.35 o 
   1  24   0      173.54      181.43      7.25 o 
   2  24   0       15.28        9.29      4.33 o 
   3  24   0      303.32      296.58     10.56 o 
   4  24   0       72.37       77.33     10.51 o 
   5  24   0      103.77      136.15     13.52 o 
   6  24   0       36.84       36.07     19.43 o 
   1  25   0     1747.53     1590.35     24.60 o 
   2  25   0     1149.78     1029.96     17.68 o 
   3  25   0      102.20      108.42      7.53 o 
   4  25   0      329.29      327.21     20.56 o 
   5  25   0      541.21      490.91     24.94 o 
   6  25   0        0.41       14.99     19.84 o 
   0  26   0      368.22      281.24     12.45 o 
   1  26   0       20.15       19.47      4.36 o 
   2  26   0       63.87       68.87      5.60 o 
   3  26   0       50.86       45.57      6.77 o 
   4  26   0      482.94      452.90     34.41 o 
   5  26   0        1.54       11.36     13.39 o 
   1  27   0     1992.07     2008.06     33.22 o 
   2  27   0     1926.54     1790.04     38.14 o 
   3  27   0      246.70      266.90     13.92 o 
   4  27   0      488.53      477.15     23.49 o 
   5  27   0      269.94      294.36     20.81 o 
   0  28   0     1778.94     1737.60     41.41 o 
   1  28   0      446.61      431.90     11.49 o 
   2  28   0       16.68        7.51      6.83 o 
   3  28   0      281.98      306.02     14.76 o 
   4  28   0      215.34      190.64     16.63 o 
   5  28   0       66.83       75.59     21.27 o 
   1  29   0      782.34      866.39     26.89 o 
   2  29   0      691.87      606.17     25.00 o 
   3  29   0      282.43      260.15     25.40 o 
   4  29   0      368.24      386.03     21.90 o 
   5  29   0      118.03      123.91     25.85 o 
   0  30   0      401.81      521.64     22.97 o 
   1  30   0      769.84      763.56     20.22 o 
   2  30   0      278.97      308.99     18.89 o 
   3  30   0      831.59      737.81     42.91 o 
   4  30   0       16.78        8.63     18.81 o 
   5  30   0       35.72       37.39     23.15 o 
   1  31   0     1031.81      964.72     23.97 o 
   2  31   0      653.54      621.45     31.29 o 
   3  31   0       61.65       72.94     20.92 o 
   4  31   0      190.02      185.50     26.54 o 
   5  31   0        1.58       21.29     22.76 o 
   0  32   0     1634.20     1818.03    129.40 o 
   1  32   0      258.18      301.60     12.93 o 
   2  32   0      311.19      310.39     26.41 o 
   3  32   0      608.33      607.78     39.85 o 
   4  32   0       22.75       54.50     22.64 o 
   5  32   0      310.07      368.01     35.11 o 
   1  33   0       69.00       44.71     10.01 o 
   2  33   0        1.43       -9.02     12.05 o 
   3  33   0      171.25      218.07     27.18 o 
   4  33   0       15.87       10.09     22.48 o 
   5  33   0       38.09       34.68     25.28 o 
   0  34   0     3071.71     3174.04    135.08 o 
   1  34   0      429.13      416.59     18.46 o 
   2  34   0      942.13      953.69     35.75 o 
   3  34   0      778.30      831.15     47.81 o 
   4  34   0       24.36       35.25     23.50 o 
   1  35   0       14.28       24.38      9.69 o 
   2  35   0        8.06        3.20     14.48 o 
   3  35   0       91.90      121.74     24.24 o 
   4  35   0       54.94       52.24     25.25 o 
   0  36   0     1340.93     1537.95     68.86 o 
   1  36   0      386.55      401.08     17.83 o 
   2  36   0      385.61      436.56     32.61 o 
   3  36   0     1071.14     1058.10     54.98 o 
   4  36   0      114.63      135.62     28.15 o 
   1  37   0      480.29      473.74     25.24 o 
   2  37   0      413.60      458.72     27.49 o 
   3  37   0       18.18       49.61     22.31 o 
   4  37   0       74.14      102.49     26.92 o 
   0  38   0      608.29      664.76     41.31 o 
   1  38   0       87.65       87.61     15.63 o 
   2  38   0       66.92       87.49     15.97 o 
   3  38   0      352.35      342.09     31.77 o 
   4  38   0       14.21       15.20     24.01 o 
   1  39   0      669.28      746.41     46.59 o 
   2  39   0      713.69      752.53     32.52 o 
   3  39   0       42.55       71.37     24.39 o 
   4  39   0       83.06       83.21     26.47 o 
   0  40   0      285.23      233.88     27.25 o 
   1  40   0       53.58       72.91     15.30 o 
   2  40   0      240.08      261.39     20.96 o 
   3  40   0       25.35       35.01     24.15 o 
   1  41   0     1174.94     1279.25     43.90 o 
   2  41   0      289.73      296.28     22.06 o 
   3  41   0       25.55       29.63     24.20 o 
   0  42   0      257.59      280.31     30.10 o 
   1  42   0        0.87       26.22     16.05 o 
   2  42   0       63.56       82.85     17.37 o 
   3  42   0        0.92       -3.05     23.08 o 
   1  43   0      165.41      190.59     19.87 o 
   2  43   0      399.76      405.89     25.05 o 
   3  43   0       32.00       21.25     24.61 o 
   0  44   0      222.16      200.21     28.40 o 
   1  44   0      133.21      161.95     18.86 o 
   2  44   0       16.38       27.10     40.61 o 
   1  45   0      984.88      994.45     51.62 o 
   2  45   0      400.25      467.07     38.14 o 
   0  46   0      523.12      571.59     42.73 o 
   1  46   0      138.04      151.73     20.04 o 
  -7   1   1       77.64       95.42     16.37 o 
  -6   1   1      170.20      208.19     15.53 o 
  -5   1   1      322.82      324.44      8.69 o 
  -4   1   1      871.24      887.20     11.86 o 
  -3   1   1      119.19      126.39      3.24 o 
  -2   1   1     3383.52     3604.43     42.00 o 
  -1   1   1     8293.89     8737.43     96.35 o 
   0   1   1       16.47       20.65      1.19 o 
   1   1   1    27839.31    29127.54    452.35 o 
   2   1   1     8064.33     8470.86    107.85 o 
   3   1   1        2.21        0.62      2.28 o 
   4   1   1      529.08      550.28      8.47 o 
   5   1   1     1692.05     1667.52     52.02 o 
   6   1   1       45.94       49.30     14.27 o 
  -7   2   1      102.68      103.51     18.69 o 
  -6   2   1      102.42      101.92     10.26 o 
  -5   2   1       27.93       42.64      5.33 o 
  -4   2   1        9.00        9.34      2.84 o 
  -3   2   1     1004.32     1045.87     13.14 o 
  -2   2   1     2419.28     2624.09     30.87 o 
  -1   2   1      431.93      463.89      7.08 o 
   0   2   1      404.73      420.19     13.99 o 
   1   2   1      828.10      907.54     14.12 o 
   2   2   1      654.68      788.10     10.21 o 
   3   2   1       38.10       41.38      2.77 o 
   4   2   1       51.37       63.88      3.50 o 
   5   2   1       49.01       88.97      8.72 o 
   6   2   1      177.69      180.46     16.99 o 
  -7   3   1      228.64      217.40     18.52 o 
  -6   3   1      254.48      272.59     13.47 o 
  -5   3   1      255.86      252.55      8.48 o 
  -4   3   1     3848.35     3871.35     47.01 o 
  -3   3   1     1636.91     1666.31     19.14 o 
  -2   3   1     9139.85     9899.49    113.98 o 
  -1   3   1     9670.42    10136.99    138.31 o 
   0   3   1     1024.18     1085.63     20.88 o 
   1   3   1     1078.70     1307.96     18.35 o 
   2   3   1     5426.84     5586.52     64.01 o 
   3   3   1      430.74      436.88      6.65 o 
   4   3   1      695.08      694.15     10.40 o 
   5   3   1       13.52       27.20      7.75 o 
   6   3   1      125.02      129.62     15.88 o 
  -7   4   1      292.81      246.18     20.27 o 
  -6   4   1      128.65      137.58     11.15 o 
  -5   4   1      454.68      493.94     15.06 o 
  -4   4   1      196.27      206.86      5.18 o 
  -3   4   1     3296.30     3549.49     39.20 o 
  -2   4   1     2984.27     3090.35     36.27 o 
  -1   4   1     3835.32     4091.40     53.04 o 
   0   4   1     3591.16     3602.55     69.09 o 
   1   4   1     7991.77     8334.94     99.62 o 
   2   4   1      949.35      948.10     11.65 o 
   3   4   1     1631.62     1695.26     19.46 o 
   4   4   1       49.17       46.74      3.51 o 
   5   4   1      138.88      144.51      9.83 o 
   6   4   1      129.59      130.74     16.51 o 
  -7   5   1      144.36      143.84     23.30 o 
  -6   5   1      110.71       97.26     10.85 o 
  -5   5   1      187.10      197.41      9.13 o 
  -4   5   1      647.68      636.73     11.27 o 
  -3   5   1      176.01      185.14      3.80 o 
  -2   5   1      339.57      424.99      6.19 o 
  -1   5   1     2783.77     2795.33     47.33 o 
   0   5   1      232.54      220.70      5.22 o 
   1   5   1      435.58      423.96      5.27 o 
   2   5   1      186.25      121.42      2.90 o 
   3   5   1      256.23      237.98      5.20 o 
   4   5   1      666.96      670.53     10.11 o 
   5   5   1      295.71      297.41     14.34 o 
   6   5   1      183.87      183.36     42.79 o 
  -7   6   1      108.34      123.93     16.87 o 
  -6   6   1      793.34      703.65     28.25 o 
  -5   6   1      259.32      280.79     10.08 o 
  -4   6   1       66.30       37.72      3.15 o 
  -3   6   1     2104.34     2010.39     21.82 o 
  -2   6   1     7263.95     7635.56     87.67 o 
  -1   6   1     1695.70     1770.17     31.25 o 
   0   6   1     4315.13     4296.58     83.12 o 
   1   6   1     2239.14     2349.87     27.22 o 
   2   6   1      157.05      212.49      4.24 o 
   3   6   1     1178.27     1144.03     15.13 o 
   4   6   1      600.17      539.87     10.90 o 
   5   6   1       10.70       13.37      9.09 o 
   6   6   1      194.95      195.30     19.59 o 
  -7   7   1        0.88        7.98     16.99 o 
  -6   7   1       62.31       68.77      9.93 o 
  -5   7   1      108.68      119.91      6.60 o 
  -4   7   1     1321.89     1359.04     17.11 o 
  -3   7   1        0.67        6.00      1.76 o 
  -2   7   1      362.83      372.50      5.38 o 
  -1   7   1     3205.65     3321.09     66.29 o 
   0   7   1     1790.90     1787.51     35.52 o 
   1   7   1      683.19      647.97      8.08 o 
   2   7   1       30.34       24.83      1.88 o 
   3   7   1      154.59      139.61      4.25 o 
   4   7   1      148.36      164.21      6.15 o 
   5   7   1        6.63       12.06      7.35 o 
   6   7   1       75.08       92.93     15.39 o 
  -7   8   1       43.43       62.48     19.78 o 
  -6   8   1       44.59       39.36      9.30 o 
  -5   8   1      980.56     1047.19     22.87 o 
  -4   8   1       18.32       21.89      3.27 o 
  -3   8   1     4894.30     4878.21     56.02 o 
  -2   8   1     1104.60      955.60     11.97 o 
  -1   8   1     5659.46     5727.72     78.40 o 
   0   8   1     9611.83    10144.26    169.82 o 
   1   8   1     1120.11     1024.03     12.32 o 
   2   8   1     1041.68     1030.08     13.29 o 
   3   8   1     6121.57     6081.92     76.80 o 
   4   8   1      912.42      923.89     18.02 o 
   5   8   1      468.56      455.81     18.06 o 
   6   8   1      115.02      128.11     16.72 o 
  -7   9   1        7.21       15.75     10.77 o 
  -6   9   1        5.14        7.22     10.01 o 
  -5   9   1      117.78      114.62      7.66 o 
  -4   9   1      432.04      452.02      8.59 o 
  -3   9   1       94.86       98.28      2.89 o 
  -2   9   1       27.63       41.62      2.41 o 
  -1   9   1       50.46       56.40      2.34 o 
   0   9   1       48.81       53.80      2.50 o 
   1   9   1        1.09        1.64      1.03 o 
   2   9   1       58.61       82.13      2.54 o 
   3   9   1       27.76       37.91      2.94 o 
   4   9   1        0.25        4.35      5.13 o 
   5   9   1       38.18       39.05     12.40 o 
   6   9   1       14.97        8.97     13.86 o 
  -7  10   1       33.27       50.91     13.57 o 
  -6  10   1      426.87      438.17     17.18 o 
  -5  10   1      474.55      484.29     17.12 o 
  -4  10   1       34.02       42.91      3.82 o 
  -3  10   1     2622.89     2489.44     29.24 o 
  -2  10   1     1238.54     1150.50     15.70 o 
  -1  10   1        3.00       -1.35      1.35 o 
   0  10   1    10612.15    10630.53    148.37 o 
   1  10   1     3848.71     3872.08     47.78 o 
   2  10   1        5.76        7.33      1.83 o 
   3  10   1     1724.79     1623.41     22.00 o 
   4  10   1      574.47      577.56     14.21 o 
   5  10   1       12.17        9.52     11.12 o 
   6  10   1      327.70      383.04     39.68 o 
  -7  11   1      208.55      236.90     20.38 o 
  -6  11   1        8.04       24.30     12.33 o 
  -5  11   1       90.66       99.67      9.71 o 
  -4  11   1      226.40      230.33      7.08 o 
  -3  11   1      178.27      199.18      4.37 o 
  -2  11   1      243.93      241.25      4.37 o 
  -1  11   1      729.24      648.67      9.51 o 
   0  11   1      179.18      168.16      3.70 o 
   1  11   1      140.85      102.45      2.81 o 
   2  11   1       76.90       60.03      2.52 o 
   3  11   1      225.31      268.13      6.94 o 
   4  11   1       14.27       15.32      6.16 o 
   5  11   1       77.32       66.51     13.30 o 
   6  11   1        0.37       14.95     14.97 o 
  -7  12   1        1.33       -0.97     11.02 o 
  -6  12   1      323.32      351.56     20.98 o 
  -5  12   1      988.03      962.64     27.04 o 
  -4  12   1        6.52        7.28      3.98 o 
  -3  12   1     1718.19     1719.05     20.81 o 
  -2  12   1     4780.10     5021.35     57.27 o 
  -1  12   1        3.41        5.68      1.44 o 
   0  12   1     7708.50     7845.60    101.98 o 
   1  12   1     5551.51     5747.56     73.96 o 
   2  12   1     1012.72      990.02     13.79 o 
   3  12   1     2014.87     1914.08     32.88 o 
   4  12   1      392.15      387.52     15.26 o 
   5  12   1        8.43       -1.63      9.20 o 
   6  12   1       80.21      107.22     16.91 o 
  -7  13   1        3.94       -5.79     10.87 o 
  -6  13   1        5.40       10.36     12.48 o 
  -5  13   1       96.59      104.02     10.25 o 
  -4  13   1      638.72      643.50     12.74 o 
  -3  13   1      165.55      169.75      4.12 o 
  -2  13   1     2377.74     2423.20     28.32 o 
  -1  13   1     1275.58     1222.14     15.63 o 
   0  13   1       30.28       30.83      2.09 o 
   1  13   1      489.05      460.68      7.58 o 
   2  13   1     4742.65     4672.66     59.24 o 
   3  13   1      116.79      109.38      8.89 o 
   4  13   1      655.59      620.71     17.59 o 
   5  13   1      641.11      612.09     30.99 o 
   6  13   1      193.69      199.68     19.34 o 
  -7  14   1       16.52       18.58     11.12 o 
  -6  14   1        1.94       20.31     13.35 o 
  -5  14   1      316.43      303.48     14.34 o 
  -4  14   1       17.64       24.44      4.49 o 
  -3  14   1     1678.14     1647.06     20.13 o 
  -2  14   1      997.90     1051.08     13.14 o 
  -1  14   1     1208.08     1209.40     19.89 o 
   0  14   1    18504.09    19005.37    285.40 o 
   1  14   1      329.80      332.32      6.58 o 
   2  14   1     1258.86     1282.15     16.58 o 
   3  14   1     1693.79     1568.10     27.78 o 
   4  14   1      258.56      260.23     12.24 o 
   5  14   1      319.81      330.41     15.82 o 
   6  14   1       39.27       25.53     15.40 o 
  -7  15   1       93.07      128.73     15.31 o 
  -6  15   1        8.96       19.12     13.50 o 
  -5  15   1      482.20      464.51     18.30 o 
  -4  15   1     3826.19     3612.87     58.76 o 
  -3  15   1      348.96      350.13      6.29 o 
  -2  15   1     2571.75     2607.60     30.58 o 
  -1  15   1    20741.61    21701.51    297.23 o 
   0  15   1     2120.37     2100.45     32.44 o 
   1  15   1    10134.81    10679.19    144.79 o 
   2  15   1     1978.05     1950.07     24.37 o 
   3  15   1      108.62       87.33      5.37 o 
   4  15   1      897.26      838.17     18.45 o 
   5  15   1      247.69      296.48     23.13 o 
   6  15   1        2.80       10.75     15.12 o 
  -6  16   1        1.72       -4.43     13.63 o 
  -5  16   1      114.66      123.73      9.78 o 
  -4  16   1       89.79       90.00      7.24 o 
  -3  16   1       24.57       28.08      2.74 o 
  -2  16   1      698.91      672.97      9.29 o 
  -1  16   1       10.96       -5.61      6.66 o 
   0  16   1     3262.42     3457.27     66.20 o 
   1  16   1      624.49      586.54     10.09 o 
   2  16   1      194.46      210.07      5.31 o 
   3  16   1       45.66       45.74      4.90 o 
   4  16   1        6.24        5.03      6.05 o 
   5  16   1      281.08      300.65     15.63 o 
   6  16   1        1.02       18.27     19.21 o 
  -6  17   1      461.75      455.30     24.92 o 
  -5  17   1      268.92      284.73     12.84 o 
  -4  17   1     1820.61     1746.08     36.00 o 
  -3  17   1      281.95      259.11      5.53 o 
  -2  17   1     1231.28     1208.30     15.98 o 
  -1  17   1     5375.51     5364.97     80.90 o 
   0  17   1     1367.85     1344.69     29.01 o 
   1  17   1     1931.02     1849.22     29.19 o 
   2  17   1     4471.10     4406.64     57.55 o 
   3  17   1       28.90       29.64      4.56 o 
   4  17   1     1344.84     1305.47     30.99 o 
   5  17   1      636.36      631.86     22.15 o 
   6  17   1      171.58      173.84     28.09 o 
  -6  18   1       46.47       66.37     39.75 o 
  -5  18   1      245.03      247.15     16.83 o 
  -4  18   1      206.28      229.69     10.50 o 
  -3  18   1      156.02      146.69      4.48 o 
  -2  18   1        1.98        6.38      2.36 o 
  -1  18   1        3.25       11.26      3.56 o 
   0  18   1      383.90      409.03     12.34 o 
   1  18   1      565.03      589.44     10.53 o 
   2  18   1      524.01      505.89      9.90 o 
   3  18   1       80.93       73.81      5.02 o 
   4  18   1      425.03      411.89     13.07 o 
   5  18   1      172.33      173.79     13.48 o 
   6  18   1       13.98       16.60     15.90 o 
  -6  19   1       97.24      112.68     16.23 o 
  -5  19   1       57.40       59.65     13.83 o 
  -4  19   1     2159.44     2087.54     42.03 o 
  -3  19   1     5189.52     4984.59     68.23 o 
  -2  19   1     1534.52     1487.09     20.47 o 
  -1  19   1     5585.22     5473.79     92.58 o 
   0  19   1      571.78      556.00     10.96 o 
   1  19   1      940.10      902.33     14.60 o 
   2  19   1     2082.10     2010.37     29.60 o 
   3  19   1      219.43      214.78      7.05 o 
   4  19   1      704.38      693.55     18.90 o 
   5  19   1       17.37       15.62     10.84 o 
   6  19   1        4.68       40.41     16.59 o 
  -6  20   1       56.11       55.89     27.14 o 
  -5  20   1      277.69      290.10     19.86 o 
  -4  20   1      675.22      640.05     22.61 o 
  -3  20   1      335.90      325.10      8.08 o 
  -2  20   1      776.91      770.59     12.33 o 
  -1  20   1      128.38      164.29     10.33 o 
   0  20   1     1982.84     1963.29     28.63 o 
   1  20   1       50.28       49.99      3.83 o 
   2  20   1      685.65      632.21     11.94 o 
   3  20   1     1509.55     1416.62     22.45 o 
   4  20   1        7.10        1.77      7.57 o 
   5  20   1       54.30       50.42     11.30 o 
   6  20   1        5.76       12.90     15.47 o 
  -6  21   1       30.66       88.81     16.40 o 
  -5  21   1      117.16      132.99     12.25 o 
  -4  21   1       89.53      116.99      8.82 o 
  -3  21   1       77.00       78.95      4.81 o 
  -2  21   1     3056.58     2929.06     38.86 o 
  -1  21   1     2521.91     2483.59     38.98 o 
   0  21   1       52.85       66.70      3.92 o 
   1  21   1     1893.30     1696.75     27.31 o 
   2  21   1     5044.68     4898.67     68.46 o 
   3  21   1       84.85       79.96      5.49 o 
   4  21   1       74.10       76.51      9.02 o 
   5  21   1      607.05      605.51     22.94 o 
   6  21   1        6.79        0.34     20.85 o 
  -6  22   1      296.36      313.53     21.36 o 
  -5  22   1      117.74      122.68     12.01 o 
  -4  22   1        0.24        1.80      6.98 o 
  -3  22   1      952.20      924.76     16.61 o 
  -2  22   1     3744.38     3473.15     45.61 o 
  -1  22   1     1011.13     1026.92     17.05 o 
   0  22   1     2544.29     2470.02     35.52 o 
   1  22   1     4296.78     3949.50     55.39 o 
   2  22   1      911.44      880.81     16.39 o 
   3  22   1     1045.76     1019.35     19.10 o 
   4  22   1       98.75      113.55     11.30 o 
   5  22   1        5.90       24.83     14.21 o 
   6  22   1      215.31      196.28     26.34 o 
  -6  23   1       19.20       40.58     15.76 o 
  -5  23   1       31.22       24.82     10.89 o 
  -4  23   1      260.94      257.07     13.38 o 
  -3  23   1      972.23      946.13     17.07 o 
  -2  23   1       74.16       72.17      4.31 o 
  -1  23   1      351.20      365.69      8.59 o 
   0  23   1       14.87       36.06      5.05 o 
   1  23   1     2363.15     2161.10     31.85 o 
   2  23   1      595.42      599.64     12.10 o 
   3  23   1      488.62      469.38     12.24 o 
   4  23   1      251.76      290.46     14.95 o 
   5  23   1      405.36      409.69     35.68 o 
  -6  24   1      272.96      260.74     21.12 o 
  -5  24   1      422.35      446.55     19.69 o 
  -4  24   1      274.23      261.02     13.63 o 
  -3  24   1     4641.19     4397.62     73.57 o 
  -2  24   1     1550.69     1439.60     24.63 o 
  -1  24   1        6.50        8.07      3.67 o 
   0  24   1     4361.06     4444.73     67.42 o 
   1  24   1     3249.38     2931.48     51.07 o 
   2  24   1       21.23       12.35      5.78 o 
   3  24   1     1605.02     1597.94     30.97 o 
   4  24   1      853.62      837.13     31.14 o 
   5  24   1      109.44      106.71     15.64 o 
  -6  25   1       43.21       41.52     19.20 o 
  -5  25   1        1.76        8.38     10.38 o 
  -4  25   1       20.46       33.85      9.38 o 
  -3  25   1      358.34      370.27     10.53 o 
  -2  25   1      454.50      404.68     14.48 o 
  -1  25   1      131.26      145.51      7.33 o 
   0  25   1       16.47       58.82     11.75 o 
   1  25   1        0.19        4.24      5.36 o 
   2  25   1      292.68      264.30     10.17 o 
   3  25   1      192.03      195.81     10.46 o 
   4  25   1       14.90       16.03     13.98 o 
   5  25   1       93.38       80.44     16.35 o 
  -6  26   1      154.18      187.58     24.96 o 
  -5  26   1      578.66      624.58     23.04 o 
  -4  26   1       23.15       16.05      9.33 o 
  -3  26   1     1164.23     1149.10     23.22 o 
  -2  26   1     3315.74     3139.54     67.24 o 
  -1  26   1      141.89      188.87     10.02 o 
   0  26   1     4013.14     3966.30     67.47 o 
   1  26   1      690.93      650.49     15.75 o 
   2  26   1     1208.98     1145.17     23.70 o 
   3  26   1     1132.33     1103.29     25.35 o 
   4  26   1      212.95      201.76     17.20 o 
   5  26   1      120.62      199.02     18.97 o 
  -5  27   1      327.63      362.10     31.89 o 
  -4  27   1       76.03       68.25     14.20 o 
  -3  27   1       20.61       20.07      7.62 o 
  -2  27   1       55.44       61.68      5.97 o 
  -1  27   1     1145.93     1165.05     20.73 o 
   0  27   1       30.65       91.51      6.61 o 
   1  27   1     1357.92     1159.32     29.37 o 
   2  27   1      309.99      292.61     12.93 o 
   3  27   1       39.38       44.87      8.35 o 
   4  27   1       24.43       21.35     14.74 o 
   5  27   1      390.57      435.98     27.51 o 
  -5  28   1      223.26      288.00     29.26 o 
  -4  28   1       31.47       39.08     19.51 o 
  -3  28   1     1087.93     1104.65     29.49 o 
  -2  28   1      788.17      763.61     16.01 o 
  -1  28   1      149.67      139.67      6.78 o 
   0  28   1     1742.64     1839.42     41.25 o 
   1  28   1      787.45      733.36     17.36 o 
   2  28   1      113.29       97.32      8.25 o 
   3  28   1      730.37      726.55     28.61 o 
   4  28   1        4.73        1.78     12.97 o 
   5  28   1       80.64       93.95     19.97 o 
  -5  29   1       74.37      112.95     24.44 o 
  -4  29   1      120.08       93.49     22.07 o 
  -3  29   1       11.03       34.43     17.65 o 
  -2  29   1      134.24      135.88      8.23 o 
  -1  29   1      478.13      586.06     13.11 o 
   0  29   1       41.19       80.47      6.86 o 
   1  29   1      383.21      392.61     12.84 o 
   2  29   1      861.22      816.84     21.35 o 
   3  29   1      294.22      284.33     19.39 o 
   4  29   1      289.71      302.98     25.47 o 
   5  29   1       18.40       28.53     16.11 o 
  -5  30   1      165.04      184.40     27.20 o 
  -4  30   1       13.95        2.39     19.72 o 
  -3  30   1      611.53      612.81     36.64 o 
  -2  30   1      704.61      692.67     19.52 o 
  -1  30   1      584.88      547.05     14.58 o 
   0  30   1     1756.61     1628.51     31.09 o 
   1  30   1      509.79      429.06     19.31 o 
   2  30   1      651.33      610.44     19.89 o 
   3  30   1     1002.97      996.03     36.27 o 
   4  30   1      182.73      174.01     27.68 o 
   5  30   1       54.79       36.46     16.02 o 
  -5  31   1      171.87      146.20     27.03 o 
  -4  31   1     1146.84     1167.41     58.40 o 
  -3  31   1      572.10      617.30     37.22 o 
  -2  31   1      904.75      862.08     55.12 o 
  -1  31   1     2840.24     2882.56     50.97 o 
   0  31   1      181.54      205.35     11.23 o 
   1  31   1      700.95      672.05     17.18 o 
   2  31   1     1594.02     1442.45     37.09 o 
   3  31   1       21.34        4.14     13.49 o 
   4  31   1      321.47      287.87     32.06 o 
   5  31   1      101.46      125.69     28.39 o 
  -5  32   1       12.46       41.10     23.75 o 
  -4  32   1       66.85      102.25     23.25 o 
  -3  32   1      203.47      228.23     25.41 o 
  -2  32   1       13.15       15.60     11.35 o 
  -1  32   1        2.81       44.24      7.07 o 
   0  32   1      262.34      282.37     10.93 o 
   1  32   1       34.59       54.82      7.64 o 
   2  32   1        2.44        2.90     11.97 o 
   3  32   1      175.45      162.83     26.53 o 
   4  32   1        8.53       -1.27     23.28 o 
  -5  33   1       39.14       34.87     23.44 o 
  -4  33   1     1478.59     1466.79     68.56 o 
  -3  33   1      303.59      308.14     28.84 o 
  -2  33   1      624.96      670.01     28.40 o 
  -1  33   1     2726.33     2829.99     55.59 o 
   0  33   1      386.20      397.70     15.17 o 
   1  33   1     1717.31     1635.16     35.62 o 
   2  33   1     1365.05     1221.24     41.50 o 
   3  33   1       26.36       30.25     21.87 o 
   4  33   1      534.46      526.28     40.78 o 
  -5  34   1        3.28       37.63     24.56 o 
  -4  34   1       28.38       78.18     23.06 o 
  -3  34   1      442.88      487.17     37.12 o 
  -2  34   1       16.04       13.96     22.23 o 
  -1  34   1        0.16       31.83      9.55 o 
   0  34   1      159.99      177.66      9.75 o 
   1  34   1        0.64        3.46     10.08 o 
   2  34   1        4.14       -0.37     14.85 o 
   3  34   1      366.60      399.97     33.06 o 
   4  34   1        5.27       27.66     23.94 o 
  -5  35   1       34.59       31.25     23.62 o 
  -4  35   1       69.49       75.67     23.29 o 
  -3  35   1       55.22       70.15     22.17 o 
  -2  35   1      463.73      449.82     23.91 o 
  -1  35   1     1725.16     1813.38     45.30 o 
   0  35   1       82.19      120.93     14.68 o 
   1  35   1      862.86      877.67     27.40 o 
   2  35   1     1054.32     1021.60     57.39 o 
   3  35   1        3.07       -2.88     21.85 o 
   4  35   1       83.28      113.43     26.98 o 
  -4  36   1        7.47       27.32     22.59 o 
  -3  36   1      114.22      129.67     24.38 o 
  -2  36   1      744.67      803.43     30.98 o 
  -1  36   1        3.60       25.85     10.10 o 
   0  36   1      349.99      388.26     21.86 o 
   1  36   1      521.79      560.30     36.30 o 
   2  36   1        1.94        4.62     13.95 o 
   3  36   1       47.34       63.85     24.78 o 
   4  36   1        4.75       -4.41     23.90 o 
  -4  37   1      751.04      833.50     50.29 o 
  -3  37   1       29.15       42.05     20.02 o 
  -2  37   1      337.96      342.07     21.21 o 
  -1  37   1      605.74      633.58     28.43 o 
   0  37   1       53.89       64.17     14.50 o 
   1  37   1      257.64      269.73     20.09 o 
   2  37   1      220.40      222.48     19.92 o 
   3  37   1       15.86       16.48     23.79 o 
   4  37   1      369.00      495.77     41.48 o 
  -4  38   1        3.72       47.18     24.64 o 
  -3  38   1      460.01      414.97     34.50 o 
  -2  38   1      133.76      118.48     16.39 o 
  -1  38   1        4.34       18.57     13.62 o 
   0  38   1     1320.24     1399.33     45.94 o 
   1  38   1      128.76      157.10     17.86 o 
   2  38   1      116.37      106.01     17.97 o 
   3  38   1      549.48      575.01     40.28 o 
  -4  39   1        3.59        6.45     23.67 o 
  -3  39   1        8.10       29.88     22.52 o 
  -2  39   1       55.75       59.68     14.86 o 
  -1  39   1      171.51      210.14     18.55 o 
   0  39   1       28.55       45.83     22.96 o 
   1  39   1       73.56       88.73     16.60 o 
   2  39   1      107.66      121.10     18.23 o 
   3  39   1        2.92      -10.26     23.35 o 
  -4  40   1      107.64      150.88     28.23 o 
  -3  40   1      221.38      271.83     30.73 o 
  -2  40   1      492.48      487.16     26.49 o 
  -1  40   1       22.34       48.87     14.76 o 
   0  40   1      874.65      974.26     36.98 o 
   1  40   1      537.78      535.71     27.89 o 
   2  40   1       92.56      116.61     18.98 o 
   3  40   1      181.82      176.72     29.56 o 
  -3  41   1       64.73       88.53     25.47 o 
  -2  41   1       38.13       75.24     22.54 o 
  -1  41   1        2.72       13.34     14.59 o 
   0  41   1       25.95       48.35     16.10 o 
   1  41   1       62.26       91.98     17.27 o 
   2  41   1        0.53      -13.02     16.08 o 
   3  41   1        6.02       44.93     25.44 o 
  -3  42   1      404.74      391.98     35.19 o 
  -2  42   1      185.59      190.92     26.65 o 
  -1  42   1      232.09      270.65     23.43 o 
   0  42   1      700.17      687.95     31.45 o 
   1  42   1      487.63      510.80     27.90 o 
   2  42   1        4.71       18.55     17.49 o 
  -3  43   1        0.91       42.59     25.26 o 
  -2  43   1       13.76        8.69     21.37 o 
  -1  43   1      198.09      236.43     20.60 o 
   0  43   1      126.81      173.28     18.85 o 
   1  43   1       25.10       38.93     30.37 o 
   2  43   1        0.93       -5.47     16.74 o 
  -2  44   1      236.49      264.09     22.59 o 
  -1  44   1      138.14      185.49     19.78 o 
   0  44   1       41.10       31.09     16.50 o 
   1  44   1      252.93      283.63     22.85 o 
   2  44   1       56.12       65.37     31.34 o 
  -2  45   1      158.52      159.74     28.21 o 
  -1  45   1       20.15       27.48     16.27 o 
   0  45   1       47.61       57.25     17.29 o 
   1  45   1      152.10      202.47     21.66 o 
  -1  46   1       55.03       57.65     19.00 o 
   0  46   1      654.28      716.70     32.92 o 
   1  46   1       28.41       35.41     18.18 o 
  -1  47   1      174.09      224.22     21.94 o 
   0  47   1        5.86       15.39     17.37 o 
  -7   0   2       26.68       30.51     20.68 o 
  -6   0   2       37.47       45.25     10.54 o 
  -5   0   2     2274.73     2202.21     47.57 o 
  -4   0   2       86.15      101.56      6.07 o 
  -3   0   2     5185.30     5437.02     86.95 o 
  -2   0   2      697.57      688.98     13.99 o 
  -1   0   2     2635.07     2943.55     43.85 o 
   0   0   2    88780.35    81055.56   1866.09 o 
   1   0   2     1501.58     1477.43     47.77 o 
   2   0   2     6004.47     6541.95    116.42 o 
   3   0   2     3294.98     3209.55     53.76 o 
   4   0   2      771.30      717.03     17.75 o 
   5   0   2      102.25      106.29     13.52 o 
   6   0   2      429.28      392.97     33.89 o 
  -7   1   2        0.85        8.39     13.58 o 
  -6   1   2      439.43      451.48     13.73 o 
  -5   1   2       71.28       82.11      5.25 o 
  -4   1   2      833.49      841.72     14.35 o 
  -3   1   2      486.26      598.14      7.85 o 
  -2   1   2     5633.12     5964.91     91.22 o 
  -1   1   2    25463.83    26320.92    286.93 o 
   0   1   2     1187.65     1295.31     30.93 o 
   1   1   2    12209.34    13613.70    180.20 o 
   2   1   2       71.09      110.50     13.51 o 
   3   1   2      391.28      431.00     10.41 o 
   4   1   2        1.92       16.59      3.97 o 
   5   1   2       19.36       27.24      8.28 o 
   6   1   2        1.26        1.52     14.21 o 
  -7   2   2       32.58       46.70     25.83 o 
  -6   2   2       42.30       47.28      7.29 o 
  -5   2   2     2681.45     2727.67     40.80 o 
  -4   2   2      357.05      379.91      7.17 o 
  -3   2   2     1261.66     1193.03     14.08 o 
  -2   2   2    13872.50    14612.62    157.42 o 
  -1   2   2     1036.95     1044.81     12.95 o 
   0   2   2     1548.56     1583.86     23.10 o 
   1   2   2    15209.06    16133.04    213.23 o 
   2   2   2      445.62      536.08      8.61 o 
   3   2   2     4331.42     4340.64     50.61 o 
   4   2   2     1839.93     1776.60     23.80 o 
   5   2   2        1.35       13.44      8.10 o 
   6   2   2       73.04       87.57     16.15 o 
  -7   3   2      149.16      139.87     12.72 o 
  -6   3   2      292.33      315.51     12.73 o 
  -5   3   2       28.82       46.06      5.12 o 
  -4   3   2     1619.15     1647.49     22.42 o 
  -3   3   2      559.61      483.93      7.07 o 
  -2   3   2       98.94      134.75      3.21 o 
  -1   3   2    12370.44    13143.84    165.13 o 
   0   3   2     7039.92     7239.83    110.87 o 
   1   3   2      247.51      222.23      6.35 o 
   2   3   2     4437.30     4481.12     57.07 o 
   3   3   2      522.06      519.53      9.95 o 
   4   3   2      281.00      303.96      7.82 o 
   5   3   2      294.74      294.13     14.88 o 
   6   3   2        7.96       -3.61     14.62 o 
  -7   4   2       24.65       28.01     10.38 o 
  -6   4   2     1147.56     1130.15     43.35 o 
  -5   4   2      113.26      115.84      6.29 o 
  -4   4   2     1015.03     1117.27     16.16 o 
  -3   4   2     3042.59     3150.93     35.70 o 
  -2   4   2     8043.71     8452.30    166.46 o 
  -1   4   2      321.70      327.07      5.28 o 
   0   4   2     1962.75     1856.58     29.22 o 
   1   4   2      487.56      432.42      6.70 o 
   2   4   2      185.14      214.08      5.64 o 
   3   4   2      822.58      807.53     10.98 o 
   4   4   2       48.16       53.30      4.73 o 
   5   4   2       59.78       80.54     10.71 o 
   6   4   2       73.31      104.10     16.57 o 
  -7   5   2      480.65      460.11     18.73 o 
  -6   5   2      365.23      370.50     14.53 o 
  -5   5   2       35.64       39.95      5.21 o 
  -4   5   2     2504.56     2535.84     33.86 o 
  -3   5   2     2444.44     2664.54     30.23 o 
  -2   5   2      316.75      332.10      6.07 o 
  -1   5   2    10049.18    10205.40    129.69 o 
   0   5   2     4659.64     4860.47     70.26 o 
   1   5   2     1630.04     1611.47     20.34 o 
   2   5   2     2705.75     2630.11     36.81 o 
   3   5   2      151.48      159.84      5.00 o 
   4   5   2      858.71      859.56     16.96 o 
   5   5   2       63.48       67.31     10.57 o 
   6   5   2       39.05       53.91     15.71 o 
  -7   6   2        2.92        8.94     13.88 o 
  -6   6   2       10.08       21.74      6.93 o 
  -5   6   2      113.20      106.76      6.14 o 
  -4   6   2      327.96      357.89      7.16 o 
  -3   6   2      653.42      718.80      9.19 o 
  -2   6   2     4068.52     4272.15     60.07 o 
  -1   6   2       54.46       66.10      2.17 o 
   0   6   2      124.18      104.67      2.21 o 
   1   6   2     6840.54     7322.14     88.74 o 
   2   6   2        5.79        5.89      2.30 o 
   3   6   2       25.59       33.71      2.93 o 
   4   6   2       36.13       46.73      5.04 o 
   5   6   2       35.79       39.48     10.22 o 
   6   6   2       29.20       29.29     14.84 o 
  -7   7   2      198.63      200.30     13.68 o 
  -6   7   2      307.81      315.04     14.21 o 
  -5   7   2       17.36       15.36      5.47 o 
  -4   7   2     1353.53     1249.25     19.11 o 
  -3   7   2     5494.31     5852.26     67.77 o 
  -2   7   2     3763.09     3777.85     49.49 o 
  -1   7   2    17329.07    17607.56    241.87 o 
   0   7   2     3392.69     3284.61     46.60 o 
   1   7   2      187.63      175.44      4.68 o 
   2   7   2     6653.72     6692.80     83.43 o 
   3   7   2      127.02      139.67      5.07 o 
   4   7   2       84.29       87.42      5.59 o 
   5   7   2      435.60      443.96     18.71 o 
   6   7   2        0.63       16.90     14.05 o 
  -7   8   2        6.13        0.43     10.19 o 
  -6   8   2       29.78       21.82      8.59 o 
  -5   8   2        8.14        8.70      5.46 o 
  -4   8   2      440.29      406.02      8.52 o 
  -3   8   2      506.97      575.13      8.02 o 
  -2   8   2     1659.61     1864.43     23.36 o 
  -1   8   2      167.72      182.83      3.84 o 
   0   8   2     1085.09     1144.83     16.92 o 
   1   8   2       38.39       34.58      2.23 o 
   2   8   2       72.95       85.60      3.97 o 
   3   8   2       71.75       86.60      4.69 o 
   4   8   2      318.50      314.44      8.85 o 
   5   8   2        1.49       20.26     10.47 o 
   6   8   2       11.44       -1.41     14.70 o 
  -7   9   2      345.53      352.92     16.91 o 
  -6   9   2       65.34       90.80     10.21 o 
  -5   9   2      174.44      152.93      7.18 o 
  -4   9   2     2816.88     2825.78     40.02 o 
  -3   9   2     1565.85     1511.82     19.50 o 
  -2   9   2      388.87      376.08      5.56 o 
  -1   9   2     3229.49     3137.74     41.02 o 
   0   9   2     1429.70     1482.28     21.73 o 
   1   9   2     3465.72     3549.43     49.49 o 
   2   9   2     3472.21     3452.49     46.66 o 
   3   9   2     1469.49     1371.49     24.74 o 
   4   9   2     1317.86     1312.58     25.03 o 
   5   9   2     1399.63     1369.23     48.37 o 
   6   9   2       34.14       13.19     14.98 o 
  -7  10   2      169.21      144.51     13.09 o 
  -6  10   2      312.12      340.48     15.06 o 
  -5  10   2       26.68       28.31      5.29 o 
  -4  10   2       83.46       87.36      4.96 o 
  -3  10   2     2033.98     2209.73     29.48 o 
  -2  10   2       48.26       47.60      1.94 o 
  -1  10   2     1802.28     1822.27     24.46 o 
   0  10   2     2627.57     2680.38     41.53 o 
   1  10   2     2741.09     2941.57     44.18 o 
   2  10   2      342.02      362.82      9.64 o 
   3  10   2      344.96      327.18     10.03 o 
   4  10   2      566.13      546.44     13.94 o 
   5  10   2       26.18       20.60     10.34 o 
   6  10   2        9.08       10.72     14.58 o 
  -7  11   2       28.85       15.45     10.59 o 
  -6  11   2      929.34      952.52     25.96 o 
  -5  11   2      640.30      595.50     15.59 o 
  -4  11   2     2482.40     2383.88     36.81 o 
  -3  11   2     1178.60     1140.22     15.18 o 
  -2  11   2     1326.45     1275.91     16.85 o 
  -1  11   2    13234.82    13368.24    161.03 o 
   0  11   2     3472.21     3456.10     53.31 o 
   1  11   2     1226.79     1164.31     18.59 o 
   2  11   2     5970.04     5849.38     78.39 o 
   3  11   2      253.98      243.94      8.24 o 
   4  11   2       69.37       58.54      6.67 o 
   5  11   2      222.46      251.12     14.85 o 
   6  11   2       66.40       69.02     15.54 o 
  -7  12   2      189.61      204.17     14.34 o 
  -6  12   2       92.94       90.95     21.47 o 
  -5  12   2     1367.77     1331.11     31.98 o 
  -4  12   2       16.94       21.58      4.07 o 
  -3  12   2      221.89      211.60      5.03 o 
  -2  12   2     5017.15     5016.65     72.39 o 
  -1  12   2      223.87      247.48      5.68 o 
   0  12   2      227.53      214.16      5.87 o 
   1  12   2     1549.42     1543.34     26.55 o 
   2  12   2       11.11        7.94      4.12 o 
   3  12   2      523.29      498.80     12.25 o 
   4  12   2      477.50      447.17     20.23 o 
   5  12   2        0.05       -3.34     11.14 o 
   6  12   2       75.50       75.59     17.04 o 
  -7  13   2       55.30       57.18     12.05 o 
  -6  13   2       20.46       27.12     13.02 o 
  -5  13   2       55.20       72.80      7.32 o 
  -4  13   2      489.65      527.99     11.38 o 
  -3  13   2      519.93      520.74     12.97 o 
  -2  13   2       57.54       60.72      2.83 o 
  -1  13   2      426.29      351.17      6.64 o 
   0  13   2      717.39      648.27     12.47 o 
   1  13   2     3123.51     3161.36     44.14 o 
   2  13   2     1030.09     1007.37     17.19 o 
   3  13   2        3.53       -2.96      4.57 o 
   4  13   2      561.02      551.09     17.19 o 
   5  13   2      117.22      123.44     12.38 o 
   6  13   2        7.67       -7.54     15.44 o 
  -7  14   2       50.48       68.86     12.27 o 
  -6  14   2       12.20       14.99     13.03 o 
  -5  14   2       46.85       57.96      7.79 o 
  -4  14   2       92.55      107.12      5.58 o 
  -3  14   2     2302.77     2212.59     30.90 o 
  -2  14   2     2536.03     2431.94     31.23 o 
  -1  14   2        6.73        8.78      2.95 o 
   0  14   2     7994.02     7985.21    130.41 o 
   1  14   2     4453.92     4419.87     61.28 o 
   2  14   2        3.82        5.18      3.36 o 
   3  14   2     1295.01     1258.95     23.55 o 
   4  14   2      395.27      385.48     17.19 o 
   5  14   2       54.10       86.54     11.50 o 
   6  14   2      179.27      216.28     27.18 o 
  -7  15   2       92.19      111.99     13.21 o 
  -6  15   2       12.61       19.97     13.22 o 
  -5  15   2        2.33       15.47      8.22 o 
  -4  15   2      469.41      474.98     10.94 o 
  -3  15   2      783.77      800.40     11.56 o 
  -2  15   2      155.39      149.96      3.94 o 
  -1  15   2      741.74      640.47     12.06 o 
   0  15   2       94.54      100.46      4.59 o 
   1  15   2       20.96       19.73      2.83 o 
   2  15   2      385.42      364.36      8.52 o 
   3  15   2       21.17       20.33      5.25 o 
   4  15   2       61.59       69.20      9.60 o 
   5  15   2      161.20      148.99     11.24 o 
   6  15   2       18.59        1.16     16.21 o 
  -7  16   2       22.33       38.88     12.09 o 
  -6  16   2      249.13      233.77     17.97 o 
  -5  16   2     1316.24     1343.69     34.92 o 
  -4  16   2       53.73       63.33      5.59 o 
  -3  16   2     1993.88     1892.19     25.70 o 
  -2  16   2     6340.93     6208.18     75.27 o 
  -1  16   2      130.86      123.19      4.83 o 
   0  16   2     3412.69     3287.43     55.18 o 
   1  16   2     6571.93     6452.78     82.95 o 
   2  16   2      569.32      572.85     11.49 o 
   3  16   2     1179.12     1210.43     24.74 o 
   4  16   2      563.70      581.51     19.95 o 
   5  16   2        1.26       -9.18      9.18 o 
   6  16   2      335.36      348.14     24.35 o 
  -7  17   2        7.01       14.27     11.76 o 
  -6  17   2       23.46       10.84     13.07 o 
  -5  17   2        1.55       19.50      7.41 o 
  -4  17   2       43.98       57.29      5.59 o 
  -3  17   2      323.12      342.09      9.20 o 
  -2  17   2      194.97      221.14      4.60 o 
  -1  17   2      144.43      148.90      5.44 o 
   0  17   2        3.83        8.37      2.38 o 
   1  17   2      273.50      305.23      7.71 o 
   2  17   2      190.21      202.19      6.66 o 
   3  17   2       71.86       62.14      5.95 o 
   4  17   2       63.52       59.10      8.37 o 
   5  17   2      438.46      433.44     19.79 o 
   6  17   2        0.07       -2.96     15.88 o 
  -7  18   2        4.05      -11.51     11.51 o 
  -6  18   2      421.51      480.71     25.29 o 
  -5  18   2     1036.05     1062.99     25.47 o 
  -4  18   2       62.07       94.11      6.36 o 
  -3  18   2     5849.53     5765.10     74.05 o 
  -2  18   2     4642.67     4366.27     51.48 o 
  -1  18   2       52.36       39.42      4.19 o 
   0  18   2     5308.47     4919.87     73.63 o 
   1  18   2     3163.89     3052.56     46.84 o 
   2  18   2      356.65      354.35      8.50 o 
   3  18   2     1488.87     1512.37     25.41 o 
   4  18   2       57.53       67.39      8.78 o 
   5  18   2       97.92       85.56     12.39 o 
  -7  19   2      134.80      151.73     19.37 o 
  -6  19   2       16.84       22.68     23.28 o 
  -5  19   2        6.91       26.10      7.81 o 
  -4  19   2     1417.32     1372.80     25.36 o 
  -3  19   2      579.02      560.42     10.62 o 
  -2  19   2     1852.78     1814.29     23.17 o 
  -1  19   2      857.25      802.42     16.30 o 
   0  19   2      104.09       78.76      3.84 o 
   1  19   2      406.53      376.29     10.77 o 
   2  19   2     1156.81     1140.47     18.37 o 
   3  19   2      127.96      137.00      6.94 o 
   4  19   2      390.56      376.49     14.47 o 
   5  19   2       12.83       15.64     11.70 o 
  -6  20   2       62.95       57.57     15.10 o 
  -5  20   2      216.92      238.29     13.76 o 
  -4  20   2       61.56       84.27      6.48 o 
  -3  20   2       85.09       90.59      5.23 o 
  -2  20   2     5577.71     5385.53     68.24 o 
  -1  20   2      225.46      249.46      7.33 o 
   0  20   2     2839.67     2647.08     37.80 o 
   1  20   2     1531.91     1454.79     23.95 o 
   2  20   2      551.94      510.38     11.30 o 
   3  20   2      430.90      410.28     10.68 o 
   4  20   2      634.06      574.37     17.47 o 
   5  20   2       62.00       57.21     14.59 o 
  -6  21   2      231.71      241.40     18.88 o 
  -5  21   2        9.54       13.52      9.25 o 
  -4  21   2       96.04       95.69      6.68 o 
  -3  21   2     2184.26     2132.63     46.42 o 
  -2  21   2      566.24      562.87     17.30 o 
  -1  21   2     3256.96     3204.35     54.85 o 
   0  21   2      864.61      800.98     16.77 o 
   1  21   2       20.26        8.63      4.49 o 
   2  21   2     1085.11     1035.06     20.50 o 
   3  21   2      139.76      117.93      6.37 o 
   4  21   2       17.69       17.93     10.30 o 
   5  21   2       61.55       86.94     15.90 o 
  -6  22   2       20.13       27.78     14.43 o 
  -5  22   2      872.22      844.56     25.12 o 
  -4  22   2        2.68       14.20      6.78 o 
  -3  22   2      550.78      542.19     11.77 o 
  -2  22   2     1017.41      971.02     24.59 o 
  -1  22   2      197.25      250.87      8.71 o 
   0  22   2      719.23      694.07     15.44 o 
   1  22   2      238.29      238.27      8.81 o 
   2  22   2     1534.88     1444.37     24.76 o 
   3  22   2     1315.93     1209.85     26.54 o 
   4  22   2      220.99      215.74     17.71 o 
   5  22   2      218.19      206.13     18.62 o 
  -6  23   2       69.86       86.55     16.08 o 
  -5  23   2      222.43      196.59     13.54 o 
  -4  23   2     3191.50     3067.70     59.59 o 
  -3  23   2       24.99       27.96      4.35 o 
  -2  23   2     1224.29     1265.04     27.61 o 
  -1  23   2     3218.45     3190.01     54.72 o 
   0  23   2      335.61      297.30     11.84 o 
   1  23   2     1805.84     1682.61     31.18 o 
   2  23   2     1216.87     1198.94     21.56 o 
   3  23   2      414.58      400.20     14.45 o 
   4  23   2      656.91      664.01     22.43 o 
   5  23   2       83.46       95.86     16.85 o 
  -6  24   2        1.81        9.21     14.41 o 
  -5  24   2        8.34        3.02      9.75 o 
  -4  24   2       17.32       27.69      7.36 o 
  -3  24   2       18.54       18.16      5.62 o 
  -2  24   2      210.11      217.02      7.66 o 
  -1  24   2       68.37      110.43      6.51 o 
   0  24   2       53.32       52.04      5.76 o 
   1  24   2     1394.31     1313.44     25.60 o 
   2  24   2       12.23       12.05      5.88 o 
   3  24   2       43.97       38.69      8.10 o 
   4  24   2       98.38      112.16     11.79 o 
   5  24   2      204.42      188.47     18.88 o 
  -6  25   2       19.64       -6.14     24.81 o 
  -5  25   2       69.79       99.60     22.25 o 
  -4  25   2      662.53      626.38     27.53 o 
  -3  25   2      138.44      155.81      9.39 o 
  -2  25   2      485.41      490.51     11.70 o 
  -1  25   2     3618.87     3659.77     62.56 o 
   0  25   2     1761.87     1602.83     30.08 o 
   1  25   2      205.32      193.84      8.88 o 
   2  25   2     1294.56     1278.25     25.46 o 
   3  25   2      580.59      555.61     16.79 o 
   4  25   2        5.73       13.93     13.68 o 
   5  25   2      563.42      521.72     28.38 o 
  -6  26   2       94.48      127.52     29.25 o 
  -5  26   2       28.68       31.81     15.88 o 
  -4  26   2      205.21      226.61     17.42 o 
  -3  26   2       24.56       26.23      7.45 o 
  -2  26   2      284.63      301.48     12.15 o 
  -1  26   2      110.27      149.56      7.56 o 
   0  26   2      111.41       96.30      7.10 o 
   1  26   2       24.72       19.28      6.12 o 
   2  26   2        1.05        3.93      6.28 o 
   3  26   2        0.66       -0.77      8.01 o 
   4  26   2      170.62      144.95     13.67 o 
   5  26   2        4.63       49.78     21.45 o 
  -6  27   2       24.33       29.47     26.89 o 
  -5  27   2      223.00      239.05     24.00 o 
  -4  27   2      820.92      804.48     24.78 o 
  -3  27   2      940.10      942.59     23.07 o 
  -2  27   2     1190.62     1139.98     20.76 o 
  -1  27   2     2948.65     2959.04     51.65 o 
   0  27   2     1107.93     1001.28     29.87 o 
   1  27   2      292.73      280.22     10.97 o 
   2  27   2     1658.74     1620.00     31.37 o 
   3  27   2       60.96       56.57      8.99 o 
   4  27   2       18.34        9.35     14.00 o 
   5  27   2       30.07       55.62     17.08 o 
  -5  28   2       38.59       59.83     15.79 o 
  -4  28   2        5.72        9.25     10.46 o 
  -3  28   2      306.25      320.79     15.05 o 
  -2  28   2      104.11      106.30      6.74 o 
  -1  28   2        1.35       23.77      5.83 o 
   0  28   2      620.67      569.20     14.90 o 
   1  28   2      462.46      424.42     17.42 o 
   2  28   2       10.40       11.15      7.90 o 
   3  28   2      121.89      135.64     14.76 o 
   4  28   2      104.63      112.28     18.93 o 
   5  28   2      128.65      150.13     19.95 o 
  -5  29   2       45.18       57.02     15.78 o 
  -4  29   2      499.41      464.93     20.21 o 
  -3  29   2      980.18      975.09     27.44 o 
  -2  29   2      152.19      163.66      8.59 o 
  -1  29   2     1190.39     1405.88     27.55 o 
   0  29   2      301.77      326.83     19.93 o 
   1  29   2      184.99      202.93     10.22 o 
   2  29   2     1042.34     1001.64     25.08 o 
   3  29   2        6.38      -10.54     10.88 o 
   4  29   2      144.79      165.36     18.43 o 
  -5  30   2      504.19      527.28     41.63 o 
  -4  30   2      198.37      206.08     14.48 o 
  -3  30   2      386.85      396.96     17.53 o 
  -2  30   2     1722.34     1825.83     33.78 o 
  -1  30   2       17.99       28.91      6.42 o 
   0  30   2      103.75      158.04     10.59 o 
   1  30   2      528.27      466.47     14.40 o 
   2  30   2       13.18        6.63      8.19 o 
   3  30   2      358.83      370.64     18.59 o 
   4  30   2      227.57      233.37     30.86 o 
  -5  31   2      113.82      145.11     25.59 o 
  -4  31   2       26.62       73.26     21.42 o 
  -3  31   2       86.14       85.01     14.21 o 
  -2  31   2        8.36       35.23      7.49 o 
  -1  31   2      434.40      442.38     14.54 o 
   0  31   2       16.83       31.82      6.93 o 
   1  31   2      496.30      410.40     14.91 o 
   2  31   2      158.39      149.84     13.53 o 
   3  31   2        1.07       -1.89     11.78 o 
   4  31   2      437.41      494.01     40.53 o 
  -5  32   2      128.40      161.54     26.50 o 
  -4  32   2       10.24       24.87     20.83 o 
  -3  32   2      934.77      920.73     33.22 o 
  -2  32   2     1345.16     1392.65     47.73 o 
  -1  32   2       10.87       13.62      6.31 o 
   0  32   2     1781.82     1790.85     34.02 o 
   1  32   2     1637.59     1465.02     40.50 o 
   2  32   2       13.77       -1.78     10.64 o 
   3  32   2      386.54      382.51     24.22 o 
   4  32   2      234.10      286.90     33.78 o 
  -5  33   2        0.95      -21.05     21.05 o 
  -4  33   2      119.26      133.11     22.72 o 
  -3  33   2      180.12      216.54     18.08 o 
  -2  33   2        9.21       24.05     11.02 o 
  -1  33   2      260.15      260.82     12.00 o 
   0  33   2       21.07       43.58      7.56 o 
   1  33   2       90.33      101.82     14.29 o 
   2  33   2      154.53      143.59     14.31 o 
   3  33   2        7.46      -11.07     22.28 o 
   4  33   2       14.58       14.95     24.88 o 
  -5  34   2      580.45      672.51     45.49 o 
  -4  34   2      190.76      239.86     28.14 o 
  -3  34   2      416.88      395.94     33.35 o 
  -2  34   2     1584.44     1710.11     41.89 o 
  -1  34   2       28.97       39.33      8.22 o 
   0  34   2     1344.47     1289.13     29.63 o 
   1  34   2      893.26      830.41     25.80 o 
   2  34   2      187.90      179.59     15.06 o 
   3  34   2      456.17      459.00     39.17 o 
   4  34   2       61.23       85.32     28.03 o 
  -5  35   2        6.30       73.67     24.43 o 
  -4  35   2       19.87       28.59     21.63 o 
  -3  35   2      141.08      158.14     24.67 o 
  -2  35   2       78.52       81.26     20.04 o 
  -1  35   2      284.81      334.27     13.83 o 
   0  35   2       14.21       48.74     10.70 o 
   1  35   2        0.86        5.29     11.13 o 
   2  35   2        5.24       -3.37     11.99 o 
   3  35   2       12.25        3.18     22.35 o 
   4  35   2        0.19       25.87     26.25 o 
  -5  36   2       82.79       99.61     27.05 o 
  -4  36   2        2.45      -20.06     20.06 o 
  -3  36   2      595.21      592.70     41.10 o 
  -2  36   2      960.41      992.18     52.12 o 
  -1  36   2        2.19       23.92     10.36 o 
   0  36   2     1118.64     1160.21     32.15 o 
   1  36   2     1126.00     1128.98     32.54 o 
   2  36   2        0.33      -10.23     17.80 o 
   3  36   2      585.37      643.18     45.39 o 
  -4  37   2      140.82      171.80     27.63 o 
  -3  37   2      202.25      249.81     28.86 o 
  -2  37   2       95.20       99.71     12.93 o 
  -1  37   2      546.26      639.74     22.32 o 
   0  37   2      158.47      196.53     14.74 o 
   1  37   2      120.47      135.44     13.88 o 
   2  37   2      482.30      470.63     26.69 o 
   3  37   2       26.94       65.18     26.41 o 
  -4  38   2        1.13       21.45     23.13 o 
  -3  38   2      429.05      512.08     39.76 o 
  -2  38   2      283.03      291.44     20.46 o 
  -1  38   2       21.77       51.14     11.56 o 
   0  38   2      456.86      477.72     20.94 o 
   1  38   2      553.62      578.38     29.05 o 
   2  38   2       32.11       52.47     17.59 o 
   3  38   2      123.78      137.92     27.69 o 
  -4  39   2      388.50      427.05     37.38 o 
  -3  39   2       51.89       83.98     23.18 o 
  -2  39   2      222.50      257.59     19.89 o 
  -1  39   2      600.10      634.19     29.42 o 
   0  39   2      639.93      647.83     29.75 o 
   1  39   2       92.22      127.13     18.12 o 
   2  39   2      819.85      826.18     51.48 o 
   3  39   2       89.70       59.76     27.10 o 
  -4  40   2        1.67       31.39     25.13 o 
  -3  40   2        4.03       24.26     24.14 o 
  -2  40   2      147.52      142.88     17.79 o 
  -1  40   2       41.46       65.29     15.27 o 
   0  40   2      235.64      233.68     20.03 o 
   1  40   2       13.51       25.54     16.24 o 
   2  40   2       66.00       25.05     25.49 o 
   3  40   2       10.95       26.43     27.31 o 
  -4  41   2      371.07      379.74     36.92 o 
  -3  41   2      214.18      216.88     29.99 o 
  -2  41   2       34.67       32.58     15.30 o 
  -1  41   2      961.47      946.07     36.59 o 
   0  41   2       27.16       29.37     15.85 o 
   1  41   2      629.77      658.69     31.60 o 
   2  41   2      256.50      231.05     22.65 o 
  -3  42   2        0.04       20.91     24.02 o 
  -2  42   2       23.39       26.91     18.47 o 
  -1  42   2       15.84       21.23     15.41 o 
   0  42   2       40.78       54.94     16.72 o 
   1  42   2       54.86       61.39     17.81 o 
   2  42   2      235.36      243.53     23.21 o 
  -3  43   2      386.21      439.51     38.41 o 
  -2  43   2       35.49       40.75     16.10 o 
  -1  43   2      282.81      270.76     21.54 o 
   0  43   2      172.53      155.65     19.72 o 
   1  43   2        9.32       19.57     17.00 o 
   2  43   2      373.64      392.61     48.17 o 
  -3  44   2       37.72       47.34     25.16 o 
  -2  44   2       62.16       48.26     16.86 o 
  -1  44   2      204.92      227.88     21.05 o 
   0  44   2        3.07       -5.80     16.90 o 
   1  44   2      132.81      163.71     27.43 o 
  -2  45   2      319.68      329.81     34.19 o 
  -1  45   2     1263.57     1309.40     45.82 o 
   0  45   2      171.64      200.04     37.44 o 
   1  45   2      323.67      329.84     25.05 o 
  -1  46   2        8.75       50.03     21.73 o 
   0  46   2      340.17      410.21     26.79 o 
  -7   1   3      125.56      133.73      9.99 o 
  -6   1   3      549.48      532.51     21.47 o 
  -5   1   3       82.88      104.87      5.60 o 
  -4   1   3     2401.92     2370.22     31.06 o 
  -3   1   3     5845.64     6055.60     66.57 o 
  -2   1   3        2.63        4.34      1.05 o 
  -1   1   3      188.41      153.19      3.18 o 
   0   1   3     5778.16     5832.77     76.64 o 
   1   1   3     2254.19     2454.49     35.90 o 
   2   1   3     3844.41     3975.54     51.06 o 
   3   1   3       46.61       55.09      3.61 o 
   4   1   3      136.90      152.86      6.46 o 
   5   1   3      744.75      728.28     34.39 o 
   6   1   3       40.89       47.66     16.69 o 
  -7   2   3        0.47        3.55      8.10 o 
  -6   2   3      117.36      116.35      8.22 o 
  -5   2   3      375.88      374.89      9.35 o 
  -4   2   3      498.75      519.46     14.23 o 
  -3   2   3       54.46       62.89      2.99 o 
  -2   2   3       16.99       13.19      1.56 o 
  -1   2   3     2952.98     3173.54     43.34 o 
   0   2   3     4122.68     4357.88     54.45 o 
   1   2   3     3011.53     3266.29     47.17 o 
   2   2   3     1905.28     2125.05     28.23 o 
   3   2   3      307.23      334.90      9.20 o 
   4   2   3      470.34      478.61     10.37 o 
   5   2   3       69.73       74.43     12.66 o 
   6   2   3      199.55      186.95     19.15 o 
  -7   3   3      208.38      226.47     19.22 o 
  -6   3   3      555.64      578.64     15.45 o 
  -5   3   3      551.54      530.55     11.19 o 
  -4   3   3     2679.25     2684.21     40.64 o 
  -3   3   3     1796.35     1797.91     20.85 o 
  -2   3   3     2713.08     2912.10     33.78 o 
  -1   3   3    20770.05    21215.31    266.29 o 
   0   3   3     1453.41     1386.62     18.01 o 
   1   3   3      395.06      571.43     24.97 o 
   2   3   3     2182.47     2212.78     29.29 o 
   3   3   3     2458.81     2487.71     30.19 o 
   4   3   3       58.94       67.84      5.30 o 
   5   3   3       53.71       59.25     11.36 o 
   6   3   3        5.77       10.64     12.18 o 
  -7   4   3      425.83      394.84     19.96 o 
  -6   4   3      132.30      142.53      8.75 o 
  -5   4   3     1584.83     1570.10     26.91 o 
  -4   4   3        4.56       11.10      2.66 o 
  -3   4   3     4466.36     4829.47     57.94 o 
  -2   4   3     5201.85     5242.54     59.70 o 
  -1   4   3       88.11      106.46      3.89 o 
   0   4   3      239.26      194.68      5.11 o 
   1   4   3     5710.13     6056.76     88.11 o 
   2   4   3      632.28      688.19     11.63 o 
   3   4   3      104.66      132.03      7.08 o 
   4   4   3        8.34        5.23      4.96 o 
   5   4   3        3.04       12.47     10.03 o 
   6   4   3        3.42       11.38     12.16 o 
  -7   5   3      219.26      215.66     16.46 o 
  -6   5   3       27.32       36.65      7.06 o 
  -5   5   3        7.90       13.98      4.70 o 
  -4   5   3      636.84      610.88     12.20 o 
  -3   5   3     2579.10     2617.77     32.76 o 
  -2   5   3     2262.87     2507.38     30.47 o 
  -1   5   3     9689.93    10166.13    126.03 o 
   0   5   3     3227.63     3314.11     39.91 o 
   1   5   3        2.45       15.34      5.26 o 
   2   5   3      262.43      224.83      5.89 o 
   3   5   3     1609.99     1561.47     23.87 o 
   4   5   3        1.49        8.77      5.49 o 
   5   5   3       37.64       38.43     12.19 o 
   6   5   3       56.80       63.94     19.64 o 
  -7   6   3       31.57       40.05     10.75 o 
  -6   6   3      440.61      424.15     13.61 o 
  -5   6   3     1146.84     1136.96     20.71 o 
  -4   6   3      521.47      552.28     11.43 o 
  -3   6   3      195.11      167.61      4.11 o 
  -2   6   3     9777.92    10372.41    141.95 o 
  -1   6   3     2757.56     2834.11     32.18 o 
   0   6   3     6455.27     6651.07     83.45 o 
   1   6   3     4680.69     4651.38     60.03 o 
   2   6   3     1184.51     1248.86     18.92 o 
   3   6   3      850.53      847.64     14.73 o 
   4   6   3     1094.32     1086.44     20.39 o 
   5   6   3       80.79       52.62     11.34 o 
   6   6   3        3.32       -2.19     15.70 o 
  -7   7   3       45.25       37.03     10.56 o 
  -6   7   3       28.46       32.20      6.86 o 
  -5   7   3      159.51      183.07      7.33 o 
  -4   7   3      279.85      270.91      9.37 o 
  -3   7   3     1978.82     2244.75     60.04 o 
  -2   7   3     2589.32     2816.81     34.78 o 
  -1   7   3      100.20      128.89      3.25 o 
   0   7   3       30.53       46.03      1.98 o 
   1   7   3      659.41      695.51     11.50 o 
   2   7   3      827.74      834.07     13.42 o 
   3   7   3       30.96       31.09      5.18 o 
   4   7   3       24.27       28.93      5.84 o 
   5   7   3       10.01        4.72     14.49 o 
   6   7   3        7.23       26.75     15.80 o 
  -7   8   3       11.03       -1.26     10.50 o 
  -6   8   3      262.54      263.89     11.14 o 
  -5   8   3     2142.47     2096.35     34.72 o 
  -4   8   3      501.08      474.06      9.40 o 
  -3   8   3     1898.82     1768.54     43.65 o 
  -2   8   3     5311.96     5086.13     58.89 o 
  -1   8   3      297.34      283.18      4.82 o 
   0   8   3     1129.18     1005.00     16.51 o 
   1   8   3      398.46      310.75      6.42 o 
   2   8   3       69.23       59.49      3.31 o 
   3   8   3      367.87      370.24     10.88 o 
   4   8   3      326.69      340.42     10.39 o 
   5   8   3       57.87       79.80     11.62 o 
   6   8   3       71.95       66.13     17.44 o 
  -7   9   3        9.26       10.02      9.49 o 
  -6   9   3        8.07       17.70      6.84 o 
  -5   9   3      164.32      171.51      6.86 o 
  -4   9   3      231.08      225.35      6.95 o 
  -3   9   3      183.66      202.03      6.65 o 
  -2   9   3      380.32      382.35      6.05 o 
  -1   9   3        7.34       18.41      3.06 o 
   0   9   3      485.38      485.79      8.09 o 
   1   9   3      115.88      126.21      4.03 o 
   2   9   3       13.41       12.95      2.59 o 
   3   9   3        0.39       -0.64      4.80 o 
   4   9   3        2.00        2.78      7.08 o 
   5   9   3        8.22       -6.70     10.22 o 
  -7  10   3      139.02      142.10     12.54 o 
  -6  10   3       83.01       83.54      7.96 o 
  -5  10   3      626.59      638.77     16.24 o 
  -4  10   3      333.49      315.62      8.48 o 
  -3  10   3     2300.05     2268.37     33.73 o 
  -2  10   3     2955.45     2733.56     37.85 o 
  -1  10   3     1676.17     1581.57     22.68 o 
   0  10   3     3901.54     3713.68     56.05 o 
   1  10   3     4510.78     4431.72     66.00 o 
   2  10   3      316.41      306.87      8.71 o 
   3  10   3      959.48      909.02     18.61 o 
   4  10   3      901.23      833.08     20.59 o 
   5  10   3       32.76       28.76     10.92 o 
  -7  11   3      102.27       91.73     12.03 o 
  -6  11   3        9.90       10.32      6.95 o 
  -5  11   3       19.76       28.52      6.10 o 
  -4  11   3      366.39      363.44      9.00 o 
  -3  11   3       55.42       96.60      4.80 o 
  -2  11   3      265.18      331.26      5.77 o 
  -1  11   3      209.04      151.30      3.86 o 
   0  11   3     1018.08      915.34     13.18 o 
   1  11   3        6.80        6.85      2.70 o 
   2  11   3       59.78       57.13      5.62 o 
   3  11   3      199.72      254.67     12.21 o 
   4  11   3        2.03        9.91      7.18 o 
   5  11   3       69.22       54.90     14.45 o 
  -7  12   3        9.85       17.49     10.43 o 
  -6  12   3        2.20       20.26      7.18 o 
  -5  12   3     2012.30     1967.26     38.40 o 
  -4  12   3      521.89      506.27     12.50 o 
  -3  12   3      822.42      776.55     17.76 o 
  -2  12   3     5158.72     5257.22     63.17 o 
  -1  12   3     1066.65     1119.32     16.62 o 
   0  12   3     1668.77     1642.62     25.43 o 
   1  12   3     6954.58     7027.01    103.62 o 
   2  12   3        2.99        3.69      3.99 o 
   3  12   3     2236.08     2155.41     37.62 o 
   4  12   3      515.00      486.19     15.35 o 
   5  12   3      198.61      186.71     22.75 o 
  -7  13   3      212.11      234.56     15.07 o 
  -6  13   3      438.60      420.37     17.02 o 
  -5  13   3       60.26       65.05      7.10 o 
  -4  13   3     1119.52     1054.02     18.38 o 
  -3  13   3     2635.64     2555.94     38.69 o 
  -2  13   3      255.81      275.03      4.80 o 
  -1  13   3     2571.61     2513.95     33.09 o 
   0  13   3     1390.54     1447.70     25.26 o 
   1  13   3      132.04      164.26      5.35 o 
   2  13   3     2314.11     2243.22     35.25 o 
   3  13   3      522.15      522.87     13.26 o 
   4  13   3       17.80       20.07      7.66 o 
   5  13   3      130.22      128.57     15.15 o 
  -7  14   3       11.34       33.76     11.89 o 
  -6  14   3       84.98       76.32     10.46 o 
  -5  14   3      364.88      350.81     14.34 o 
  -4  14   3      455.91      443.39     15.48 o 
  -3  14   3      600.98      611.71     11.68 o 
  -2  14   3     3394.39     3405.52     40.60 o 
  -1  14   3     1603.56     1663.90     24.67 o 
   0  14   3     1889.19     1965.25     33.77 o 
   1  14   3      321.44      298.93      7.26 o 
   2  14   3       19.97       34.47      4.25 o 
   3  14   3        8.09       10.38      5.56 o 
   4  14   3       76.07       88.74      9.01 o 
   5  14   3      151.05      156.13     13.72 o 
  -7  15   3      100.30      123.10     13.18 o 
  -6  15   3      184.39      205.88     16.76 o 
  -5  15   3        6.40       10.67      6.37 o 
  -4  15   3     1748.85     1703.32     29.78 o 
  -3  15   3      848.69      848.85     15.87 o 
  -2  15   3      915.04      889.68     11.59 o 
  -1  15   3     8658.49     9042.12    126.30 o 
   0  15   3     2672.89     2631.94     44.71 o 
   1  15   3     3045.96     3076.98     46.86 o 
   2  15   3     1799.71     1703.44     27.70 o 
   3  15   3      768.30      679.90     15.72 o 
   4  15   3       28.16       28.25      9.47 o 
   5  15   3      140.34      148.10     13.70 o 
  -7  16   3      115.91      143.92     13.74 o 
  -6  16   3       48.97       67.75     13.55 o 
  -5  16   3        3.61        8.67      6.46 o 
  -4  16   3       87.18       93.66      5.39 o 
  -3  16   3      243.65      258.21      7.91 o 
  -2  16   3      608.25      554.50     10.30 o 
  -1  16   3       32.81       40.64      3.39 o 
   0  16   3       23.83       42.99      3.34 o 
   1  16   3      652.85      627.92     12.97 o 
   2  16   3       93.82      121.12      9.29 o 
   3  16   3      300.76      280.89      9.90 o 
   4  16   3      138.93      132.72     11.68 o 
   5  16   3      192.88      197.72     12.82 o 
  -7  17   3       16.08       30.16     11.33 o 
  -6  17   3      882.49      883.90     36.87 o 
  -5  17   3       31.83       29.80      6.87 o 
  -4  17   3     2112.06     2054.36     35.21 o 
  -3  17   3     2748.11     2712.84     41.42 o 
  -2  17   3        6.42        4.76      3.21 o 
  -1  17   3     6644.87     6465.33     97.60 o 
   0  17   3     6937.42     7024.61    105.70 o 
   1  17   3       76.20       87.42      4.89 o 
   2  17   3     3989.76     3669.11     56.09 o 
   3  17   3      673.53      611.09     14.92 o 
   4  17   3      254.64      283.04     14.99 o 
   5  17   3      190.52      172.18     14.27 o 
  -7  18   3       13.77       24.67     21.31 o 
  -6  18   3      162.76      168.74     16.66 o 
  -5  18   3       83.40       76.15      7.55 o 
  -4  18   3       96.50      124.33      6.73 o 
  -3  18   3       21.57       24.24      3.97 o 
  -2  18   3      156.83      164.64      4.23 o 
  -1  18   3      129.94      162.08      5.77 o 
   0  18   3      205.81      201.32      6.09 o 
   1  18   3      278.76      303.25     10.09 o 
   2  18   3       44.60       43.66      5.89 o 
   3  18   3      198.40      183.02      8.61 o 
   4  18   3      209.95      210.97     37.77 o 
   5  18   3      119.65      111.12     13.43 o 
  -7  19   3      373.62      366.43     18.31 o 
  -6  19   3      329.59      350.33     21.09 o 
  -5  19   3        2.90        8.12      6.60 o 
  -4  19   3      529.08      571.22     13.59 o 
  -3  19   3     5039.49     5014.19     74.09 o 
  -2  19   3      174.25      197.48      4.76 o 
  -1  19   3     5344.97     4913.80     75.00 o 
   0  19   3     1418.08     1344.47     22.55 o 
   1  19   3      695.98      685.19     14.96 o 
   2  19   3     1919.56     1840.00     33.22 o 
   3  19   3      797.91      783.92     22.39 o 
   4  19   3       40.78       30.12     11.35 o 
   5  19   3      161.22      148.20     14.41 o 
  -7  20   3       66.05       95.21     13.45 o 
  -6  20   3      406.70      407.30     23.53 o 
  -5  20   3      881.02      860.97     22.33 o 
  -4  20   3     1394.05     1348.76     24.98 o 
  -3  20   3       52.62       58.52      4.28 o 
  -2  20   3     2813.49     2727.35     36.42 o 
  -1  20   3     1169.84     1097.65     28.27 o 
   0  20   3      258.45      252.86      7.33 o 
   1  20   3       52.37       64.49      6.19 o 
   2  20   3       12.40       16.63      4.88 o 
   3  20   3      215.27      208.83     12.62 o 
   4  20   3       70.82       72.49     15.12 o 
   5  20   3       41.97       52.03     13.78 o 
  -7  21   3       72.37      102.24     17.83 o 
  -6  21   3       85.22       72.87     17.88 o 
  -5  21   3       10.90       20.00      8.91 o 
  -4  21   3      472.42      480.65     12.71 o 
  -3  21   3     1923.77     1841.51     31.77 o 
  -2  21   3       61.17       66.61      4.55 o 
  -1  21   3     1804.02     1638.30     28.64 o 
   0  21   3     1439.91     1293.08     24.48 o 
   1  21   3        9.91       13.58      4.98 o 
   2  21   3     1261.13     1217.77     21.90 o 
   3  21   3       21.25       29.71      7.72 o 
   4  21   3        1.34       10.98      9.83 o 
   5  21   3      379.49      396.67     36.57 o 
  -6  22   3      118.95      125.90     24.07 o 
  -5  22   3      536.77      534.91     33.94 o 
  -4  22   3      352.19      357.20     10.90 o 
  -3  22   3      336.72      339.23     14.90 o 
  -2  22   3     5779.87     5693.26     80.06 o 
  -1  22   3      224.76      218.57      8.70 o 
   0  22   3      408.16      391.15     14.50 o 
   1  22   3     3954.84     4002.70     68.10 o 
   2  22   3       36.68       48.56      5.82 o 
   3  22   3      263.67      263.58     14.47 o 
   4  22   3      116.46      121.43     12.74 o 
   5  22   3       48.90       53.67     13.13 o 
  -6  23   3       70.82       58.72     26.09 o 
  -5  23   3       45.13       63.50     31.04 o 
  -4  23   3     1021.55      999.09     28.65 o 
  -3  23   3        6.73       13.18      4.92 o 
  -2  23   3       14.82       27.46      4.53 o 
  -1  23   3      144.48      119.85      6.08 o 
   0  23   3      821.09      746.26     16.47 o 
   1  23   3      101.11      117.08      7.24 o 
   2  23   3      181.71      189.66     12.43 o 
   3  23   3       18.05       21.38      8.12 o 
   4  23   3      170.07      191.83     14.27 o 
   5  23   3       96.75       81.15     18.32 o 
  -6  24   3        2.59        1.65     24.42 o 
  -5  24   3      144.78      141.96     16.78 o 
  -4  24   3      178.45      209.99     16.88 o 
  -3  24   3     2126.24     2038.59     46.57 o 
  -2  24   3      958.95      975.69     24.69 o 
  -1  24   3      312.26      296.32     12.20 o 
   0  24   3     1989.41     1835.38     33.85 o 
   1  24   3     5768.65     5643.04     94.72 o 
   2  24   3      264.33      276.37     10.74 o 
   3  24   3      702.35      724.67     19.99 o 
   4  24   3     1173.71     1149.95     32.06 o 
   5  24   3       18.22       23.33     16.19 o 
  -6  25   3       10.20       12.63     25.13 o 
  -5  25   3        7.73       28.82     25.78 o 
  -4  25   3        2.78       -2.85      7.02 o 
  -3  25   3       13.92       12.04      5.67 o 
  -2  25   3      134.79      146.08      7.60 o 
  -1  25   3      342.27      335.25     13.63 o 
   0  25   3      703.70      614.77     15.39 o 
   1  25   3      181.39      166.72      9.31 o 
   2  25   3        8.24       11.13      6.54 o 
   3  25   3       21.64       20.57      8.46 o 
   4  25   3        0.37       -9.18     13.73 o 
   5  25   3        3.43       17.71     16.79 o 
  -6  26   3       48.77       17.22     25.67 o 
  -5  26   3      933.02      937.02     67.61 o 
  -4  26   3      152.59      165.10      9.83 o 
  -3  26   3      142.32      154.35      9.68 o 
  -2  26   3     3269.85     3400.34     60.11 o 
  -1  26   3      189.87      196.37     11.93 o 
   0  26   3     1764.32     1571.86     30.21 o 
   1  26   3     1281.12     1309.16     26.41 o 
   2  26   3       32.75       32.89      9.02 o 
   3  26   3      178.91      201.24     11.84 o 
   4  26   3      281.99      295.37     19.24 o 
  -6  27   3       86.17       33.12     26.57 o 
  -5  27   3        2.58       14.06     14.18 o 
  -4  27   3       96.48       94.03     11.44 o 
  -3  27   3       14.52       20.36      7.81 o 
  -2  27   3        0.26        9.00      5.00 o 
  -1  27   3       19.91       28.29     10.67 o 
   0  27   3        4.19       12.70      6.07 o 
   1  27   3      291.61      267.11     13.15 o 
   2  27   3      294.84      274.37     12.77 o 
   3  27   3       71.94       56.73     11.54 o 
   4  27   3       60.87       50.13     12.71 o 
  -6  28   3        5.08       27.24     26.32 o 
  -5  28   3      397.69      454.08     20.16 o 
  -4  28   3      268.30      293.96     15.58 o 
  -3  28   3      386.91      418.32     23.11 o 
  -2  28   3     1517.34     1587.76     29.89 o 
  -1  28   3      902.84      828.92     19.43 o 
   0  28   3     1226.05     1123.22     42.71 o 
   1  28   3     1858.31     1739.46     33.62 o 
   2  28   3      645.78      581.93     18.17 o 
   3  28   3      730.51      691.76     24.20 o 
   4  28   3      148.28      158.46     15.14 o 
  -6  29   3      133.46      153.49     30.32 o 
  -5  29   3       24.65       29.38     12.29 o 
  -4  29   3      409.08      426.99     18.40 o 
  -3  29   3     1220.44     1202.68     43.96 o 
  -2  29   3      315.56      293.18     15.22 o 
  -1  29   3      811.31      873.71     25.25 o 
   0  29   3     1414.62     1278.22     29.10 o 
   1  29   3       86.45       89.27      8.52 o 
   2  29   3      172.57      191.66     11.85 o 
   3  29   3      397.63      401.12     19.07 o 
   4  29   3      169.66      185.94     19.46 o 
  -5  30   3      541.70      523.53     22.70 o 
  -4  30   3      105.80      136.29     13.27 o 
  -3  30   3      197.52      218.26     13.73 o 
  -2  30   3     1468.91     1494.59     28.75 o 
  -1  30   3       58.00       77.04      7.32 o 
   0  30   3      240.61      223.21     10.50 o 
   1  30   3      252.27      225.43     12.36 o 
   2  30   3        8.60       -5.03      8.77 o 
   3  30   3       60.39       58.59     12.55 o 
   4  30   3       22.72       21.50     17.06 o 
  -5  31   3       61.02       58.09     23.42 o 
  -4  31   3      662.92      663.36     23.92 o 
  -3  31   3      904.02      970.57     45.76 o 
  -2  31   3       14.14       31.71      7.92 o 
  -1  31   3     2779.34     2745.65     54.51 o 
   0  31   3      571.05      534.64     15.80 o 
   1  31   3       17.71        3.21      8.60 o 
   2  31   3      886.12      865.22     27.54 o 
   3  31   3      398.72      397.40     19.76 o 
   4  31   3        7.89        8.79     16.78 o 
  -5  32   3        3.29       21.52     15.32 o 
  -4  32   3      218.54      271.04     16.46 o 
  -3  32   3      145.65      192.72     13.48 o 
  -2  32   3       70.70       86.73      9.07 o 
  -1  32   3       18.78       37.10      7.84 o 
   0  32   3      205.26      217.94     10.94 o 
   1  32   3       68.64       48.71     11.77 o 
   2  32   3       32.66       15.46     11.46 o 
   3  32   3       94.26      119.21     18.10 o 
   4  32   3       48.89       77.07     28.28 o 
  -5  33   3       54.59      109.18     25.12 o 
  -4  33   3     1174.18     1246.64     99.70 o 
  -3  33   3     1122.06     1226.77     55.81 o 
  -2  33   3       47.35       51.24      8.69 o 
  -1  33   3     1437.87     1449.51     31.88 o 
   0  33   3     1757.36     1666.85     36.43 o 
   1  33   3      304.65      271.41     16.64 o 
   2  33   3     1236.17     1165.95     33.72 o 
   3  33   3      291.37      274.00     18.43 o 
   4  33   3       76.68      116.46     29.87 o 
  -5  34   3       14.61        1.05     23.86 o 
  -4  34   3      272.52      311.19     22.22 o 
  -3  34   3       68.47       74.57     15.22 o 
  -2  34   3       20.68       11.55     10.16 o 
  -1  34   3      122.04      147.92     10.56 o 
   0  34   3       16.59       28.39     12.28 o 
   1  34   3       18.48        9.13     11.45 o 
   2  34   3       51.58       55.45     13.54 o 
   3  34   3        0.47        6.67     16.39 o 
  -5  35   3       18.39       29.78     23.97 o 
  -4  35   3      196.85      217.41     48.86 o 
  -3  35   3      739.49      770.50     31.51 o 
  -2  35   3       12.78       20.15     12.17 o 
  -1  35   3     1839.64     1998.81     47.92 o 
   0  35   3      804.55      818.36     26.28 o 
   1  35   3        7.75        1.84     12.10 o 
   2  35   3      616.81      562.35     23.89 o 
   3  35   3       59.62       36.16     17.87 o 
  -5  36   3        5.57       13.05     24.96 o 
  -4  36   3       58.10       68.64     16.93 o 
  -3  36   3        4.23       18.27     14.06 o 
  -2  36   3     1067.35     1152.97     47.88 o 
  -1  36   3       84.77      114.30     12.58 o 
   0  36   3      393.51      478.23     23.52 o 
   1  36   3      612.66      596.70     23.47 o 
   2  36   3       95.47       85.14     14.75 o 
   3  36   3       58.22       71.05     18.81 o 
  -5  37   3        0.97       13.26     24.91 o 
  -4  37   3      228.27      254.47     22.06 o 
  -3  37   3       23.68        2.99     14.57 o 
  -2  37   3      204.38      229.04     14.92 o 
  -1  37   3      223.07      188.29     14.15 o 
   0  37   3       51.20       46.52     11.83 o 
   1  37   3      226.99      235.38     17.01 o 
   2  37   3      227.10      189.96     18.02 o 
   3  37   3      163.07      195.31     32.96 o 
  -4  38   3       43.73       54.83     25.24 o 
  -3  38   3      296.76      327.41     24.96 o 
  -2  38   3      147.90      143.99     13.27 o 
  -1  38   3      161.96      179.05     14.09 o 
   0  38   3      214.60      231.91     16.03 o 
   1  38   3      292.69      278.03     25.98 o 
   2  38   3       25.64       30.42     14.20 o 
   3  38   3      203.28      289.83     35.82 o 
  -4  39   3       34.70       50.70     25.43 o 
  -3  39   3      118.24      161.31     30.62 o 
  -2  39   3        9.34       24.32     11.99 o 
  -1  39   3      263.71      271.68     16.20 o 
   0  39   3      237.92      270.79     20.73 o 
   1  39   3        0.88        5.19     13.30 o 
   2  39   3      121.63       91.48     18.16 o 
  -4  40   3       18.64       44.90     25.78 o 
  -3  40   3       58.27       69.02     16.99 o 
  -2  40   3      600.82      614.67     23.67 o 
  -1  40   3       90.57      116.47     13.40 o 
   0  40   3      280.49      325.07     18.58 o 
   1  40   3      665.94      657.75     26.24 o 
   2  40   3        6.99        7.99     25.58 o 
  -4  41   3       17.29       13.09     24.65 o 
  -3  41   3        9.27       37.12     23.62 o 
  -2  41   3      170.58      207.14     15.86 o 
  -1  41   3       34.40       55.37     12.49 o 
   0  41   3       23.85       44.04     13.41 o 
   1  41   3        3.28        6.81     16.42 o 
   2  41   3        4.79      -13.50     18.28 o 
  -3  42   3      380.13      384.27     35.82 o 
  -2  42   3     1058.38     1119.12     32.59 o 
  -1  42   3      193.05      231.45     20.15 o 
   0  42   3       81.37       75.34     14.25 o 
   1  42   3      333.70      353.51     20.44 o 
   2  42   3       97.76      102.38     29.61 o 
  -3  43   3        2.53       -1.75     23.73 o 
  -2  43   3       35.67       50.70     23.12 o 
  -1  43   3       85.40      104.49     14.65 o 
   0  43   3      331.13      380.26     31.24 o 
   1  43   3        0.33       -4.50     18.60 o 
  -3  44   3       47.79       57.25     26.20 o 
  -2  44   3      418.79      480.91     40.36 o 
  -1  44   3        1.99      -15.16     16.47 o 
   0  44   3       11.16       -9.00     16.69 o 
   1  44   3      235.50      227.27     32.91 o 
  -2  45   3       88.70       75.34     27.53 o 
  -1  45   3       91.47      109.51     19.33 o 
   0  45   3       48.27       82.66     19.22 o 
  -1  46   3       15.19       33.59     17.92 o 
   0  46   3      579.11      673.10     33.31 o 
  -7   0   4       30.37       33.96     11.54 o 
  -6   0   4        8.25       20.35      9.09 o 
  -5   0   4      923.85      917.74     32.72 o 
  -4   0   4     1815.57     1728.49     34.56 o 
  -3   0   4     3875.63     4202.60     63.00 o 
  -2   0   4     8746.52     9195.85    123.97 o 
  -1   0   4    17131.40    18051.47    289.80 o 
   0   0   4     1740.55     1783.94     47.17 o 
   1   0   4     3542.47     3529.18     93.37 o 
   2   0   4      371.73      345.38     12.49 o 
   3   0   4       10.00       15.44      6.04 o 
   4   0   4       13.29       29.91      8.95 o 
   5   0   4        2.78        5.98     20.27 o 
  -8   1   4       22.29       -9.23     15.80 o 
  -7   1   4        2.85        2.02      7.78 o 
  -6   1   4      196.43      211.30      9.86 o 
  -5   1   4      141.90      169.95      9.13 o 
  -4   1   4      300.85      327.46      8.59 o 
  -3   1   4      115.25      183.20      5.42 o 
  -2   1   4       27.07       71.92     20.37 o 
  -1   1   4        1.51       27.10     18.65 o 
   0   1   4      161.76      210.71      9.73 o 
   1   1   4     2569.54     2993.03     44.83 o 
   2   1   4      555.19      601.58     11.65 o 
   3   1   4       32.17       49.12      5.70 o 
   4   1   4        0.70        8.88      6.11 o 
   5   1   4        9.21       22.71     14.27 o 
  -7   2   4      339.80      350.12     13.33 o 
  -6   2   4      126.87      139.18      9.01 o 
  -5   2   4     3788.78     3781.31     55.32 o 
  -4   2   4     2365.96     2421.32     30.16 o 
  -3   2   4       70.32      107.63      2.66 o 
  -2   2   4    11018.07    11338.14    111.59 o 
  -1   2   4     5268.49     5375.49     67.97 o 
   0   2   4      386.86      357.28     11.20 o 
   1   2   4     7005.68     7263.61    114.15 o 
   2   2   4     1061.56     1196.53     20.07 o 
   3   2   4     2240.64     2229.16     30.77 o 
   4   2   4      955.44      945.06     24.96 o 
   5   2   4        2.16       17.28     11.33 o 
  -7   3   4       59.93       77.84      9.07 o 
  -6   3   4      813.96      792.23     18.45 o 
  -5   3   4      990.28     1037.95     19.30 o 
  -4   3   4     1040.76     1039.92     14.08 o 
  -3   3   4     1054.70      989.22     11.88 o 
  -2   3   4     1121.79     1251.69     13.45 o 
  -1   3   4     6020.52     6415.50     80.80 o 
   0   3   4     2456.79     2563.09     41.93 o 
   1   3   4       50.24       72.43     10.89 o 
   2   3   4     4712.91     4862.97     67.27 o 
   3   3   4      855.47      876.70     15.70 o 
   4   3   4       44.07       62.13      7.41 o 
   5   3   4      101.96      122.43     22.77 o 
  -7   4   4      267.54      285.17     12.42 o 
  -6   4   4      678.43      660.78     16.51 o 
  -5   4   4       16.53       36.67      4.94 o 
  -4   4   4      691.34      719.76     11.26 o 
  -3   4   4      253.05      261.95      5.30 o 
  -2   4   4     2973.44     2973.13     31.06 o 
  -1   4   4      749.02      724.42     10.15 o 
   0   4   4     2469.52     2456.61     38.34 o 
   1   4   4     1116.63     1074.09     17.75 o 
   2   4   4      590.70      636.21     12.55 o 
   3   4   4        7.36       18.32      4.66 o 
   4   4   4      740.67      726.48     20.78 o 
   5   4   4       49.89       51.18     11.99 o 
  -7   5   4      147.92      130.93      9.89 o 
  -6   5   4      729.95      710.04     17.20 o 
  -5   5   4      288.17      286.36      8.79 o 
  -4   5   4      571.81      525.28      9.59 o 
  -3   5   4     3032.13     3066.62     45.06 o 
  -2   5   4      509.65      517.52      6.67 o 
  -1   5   4     1486.29     1470.35     18.09 o 
   0   5   4     3814.65     3799.43     55.51 o 
   1   5   4       58.26       74.56      3.84 o 
   2   5   4     1184.52     1155.96     18.11 o 
   3   5   4     1556.83     1522.62     23.87 o 
   4   5   4       93.13       95.47      7.96 o 
   5   5   4       26.09       35.62     11.89 o 
  -7   6   4        2.25       11.96      8.06 o 
  -6   6   4        2.51        6.89      8.45 o 
  -5   6   4      316.16      298.88      9.15 o 
  -4   6   4       33.63       38.59      3.54 o 
  -3   6   4      294.75      339.25      6.24 o 
  -2   6   4     2124.53     2156.49     22.99 o 
  -1   6   4       58.87       85.75      3.05 o 
   0   6   4       46.97       64.85      3.57 o 
   1   6   4     2449.11     2583.81     39.02 o 
   2   6   4       54.56       66.14      4.81 o 
   3   6   4        1.43       13.19      4.80 o 
   4   6   4       24.38       23.78      8.29 o 
   5   6   4      112.75      128.79     13.36 o 
  -7   7   4      203.93      209.14     11.54 o 
  -6   7   4      470.00      438.06     13.51 o 
  -5   7   4       18.94       17.99      4.68 o 
  -4   7   4     1283.99     1183.48     19.11 o 
  -3   7   4     6855.26     7220.26     94.92 o 
  -2   7   4      411.75      421.45      5.42 o 
  -1   7   4     7554.22     7648.01     89.82 o 
   0   7   4     5642.22     5641.80     77.00 o 
   1   7   4      915.38     1015.51     15.51 o 
   2   7   4     1199.80     1190.62     20.16 o 
   3   7   4      315.70      328.74      9.87 o 
   4   7   4      142.51      131.56      9.95 o 
   5   7   4      229.84      287.14     16.80 o 
  -7   8   4       41.49       56.52     13.14 o 
  -6   8   4       11.94       19.17      6.62 o 
  -5   8   4       14.37       15.66      4.89 o 
  -4   8   4      335.39      348.28      8.90 o 
  -3   8   4       44.80       62.65      4.16 o 
  -2   8   4     2702.29     3091.43     35.36 o 
  -1   8   4       65.53       76.57      2.34 o 
   0   8   4       11.69       17.90      3.07 o 
   1   8   4        3.53        6.97      2.77 o 
   2   8   4       49.08       59.14      4.68 o 
   3   8   4       97.52      102.48      6.48 o 
   4   8   4       49.78       62.87      8.98 o 
   5   8   4       12.69       18.78     11.29 o 
  -7   9   4      266.46      268.16     14.80 o 
  -6   9   4      351.38      366.12     12.37 o 
  -5   9   4        5.66       12.03      5.29 o 
  -4   9   4     1411.27     1438.67     24.48 o 
  -3   9   4     6091.16     5915.88     78.18 o 
  -2   9   4      212.33      192.15      3.82 o 
  -1   9   4     2421.71     2262.00     27.30 o 
   0   9   4    10457.92    10309.11    147.99 o 
   1   9   4        1.28        4.18      2.83 o 
   2   9   4      872.65      830.39     15.32 o 
   3   9   4     1821.33     1758.66     31.97 o 
   4   9   4       12.39       21.36      8.27 o 
   5   9   4      199.86      217.60     17.07 o 
  -7  10   4       16.51       24.17     10.33 o 
  -6  10   4       10.08       20.85      7.53 o 
  -5  10   4       17.21       15.63      5.06 o 
  -4  10   4     1045.75     1089.32     28.70 o 
  -3  10   4        4.70       18.81      3.01 o 
  -2  10   4      320.60      360.69      5.65 o 
  -1  10   4      816.55      847.90     10.89 o 
   0  10   4        0.69       11.30      5.92 o 
   1  10   4      650.41      655.61     11.30 o 
   2  10   4        3.16        8.09      4.12 o 
   3  10   4      112.72      116.08      7.53 o 
   4  10   4      194.29      197.54     11.25 o 
   5  10   4        2.36       12.40     11.28 o 
  -7  11   4        4.54        0.43     10.14 o 
  -6  11   4     1368.28     1305.65     26.89 o 
  -5  11   4       27.66       37.67      5.52 o 
  -4  11   4     1397.76     1264.05     46.32 o 
  -3  11   4     1323.78     1301.10     20.82 o 
  -2  11   4        1.44        5.74      1.83 o 
  -1  11   4     2557.03     2504.51     33.98 o 
   0  11   4      676.90      567.09     12.33 o 
   1  11   4       82.89       84.39      4.02 o 
   2  11   4     2323.70     2248.18     38.57 o 
   3  11   4      286.15      291.18     11.59 o 
   4  11   4       36.43       39.55      8.72 o 
   5  11   4      274.78      261.43     16.28 o 
  -7  12   4       83.69       81.14     11.78 o 
  -6  12   4      235.66      236.98     10.74 o 
  -5  12   4     1929.21     1765.91     31.01 o 
  -4  12   4       38.17       47.73      4.38 o 
  -3  12   4      105.53      104.12      4.53 o 
  -2  12   4     5476.24     5405.71     68.49 o 
  -1  12   4     1015.25      986.21     14.40 o 
   0  12   4       32.24       33.04      2.99 o 
   1  12   4     2021.12     1954.37     30.86 o 
   2  12   4     1677.33     1609.08     28.87 o 
   3  12   4        2.24        1.90      5.71 o 
   4  12   4      370.63      390.23     14.69 o 
   5  12   4      186.94      182.06     15.51 o 
  -7  13   4       25.95        9.10     10.13 o 
  -6  13   4        8.68       23.51      7.26 o 
  -5  13   4      218.74      228.47      9.91 o 
  -4  13   4      422.87      429.57     11.09 o 
  -3  13   4     2353.27     2202.10     38.96 o 
  -2  13   4       12.67       22.18      2.12 o 
  -1  13   4     1116.37     1078.08     17.44 o 
   0  13   4     4211.16     4051.82     58.86 o 
   1  13   4      146.37      164.10      5.72 o 
   2  13   4      597.72      569.89     13.26 o 
   3  13   4       13.73       25.69      6.15 o 
   4  13   4      126.75      126.19     10.26 o 
   5  13   4        7.55        2.52     14.31 o 
  -7  14   4      275.24      326.88     16.74 o 
  -6  14   4       18.75       19.46      7.90 o 
  -5  14   4      117.82      126.49     13.10 o 
  -4  14   4     2033.37     1900.73     51.38 o 
  -3  14   4        5.44       11.65      3.31 o 
  -2  14   4     2145.62     2095.00     27.65 o 
  -1  14   4     1715.04     1667.57     29.22 o 
   0  14   4      924.82      909.88     14.56 o 
   1  14   4     2236.07     2091.81     32.84 o 
   2  14   4       22.15       31.06      5.27 o 
   3  14   4      262.33      255.87     11.04 o 
   4  14   4      233.77      246.66     12.28 o 
   5  14   4        5.06       -4.56     13.43 o 
  -7  15   4      359.61      412.28     18.33 o 
  -6  15   4      134.48      142.84      9.44 o 
  -5  15   4        1.32       11.37      6.28 o 
  -4  15   4      377.38      373.96     13.48 o 
  -3  15   4      652.49      628.08     20.90 o 
  -2  15   4      189.36      187.33      6.06 o 
  -1  15   4     1046.33     1024.92     19.12 o 
   0  15   4       45.93       43.23      2.92 o 
   1  15   4        5.62       10.50      4.91 o 
   2  15   4      171.75      168.27      6.86 o 
   3  15   4       29.09       47.52      8.94 o 
   4  15   4       54.29       53.00      9.37 o 
   5  15   4       96.51      101.46     15.54 o 
  -7  16   4      142.27      173.94     14.26 o 
  -6  16   4        0.52        5.61      7.26 o 
  -5  16   4     1507.59     1499.85     30.82 o 
  -4  16   4     1921.18     1867.39     35.22 o 
  -3  16   4      208.79      192.32      5.71 o 
  -2  16   4     3809.28     3705.26     48.50 o 
  -1  16   4      392.78      356.76      8.04 o 
   0  16   4      498.55      521.40     13.00 o 
   1  16   4     5252.22     4918.05    107.58 o 
   2  16   4       72.81       84.85      5.68 o 
   3  16   4      540.59      486.40     14.91 o 
   4  16   4      496.17      484.51     25.36 o 
   5  16   4      142.30      140.59     16.61 o 
  -7  17   4        2.02        2.75     10.74 o 
  -6  17   4        1.12       -5.66      6.88 o 
  -5  17   4       97.59      102.98      7.99 o 
  -4  17   4      121.54      125.78      7.01 o 
  -3  17   4      138.91      132.58      6.52 o 
  -2  17   4       14.00       21.34      2.80 o 
  -1  17   4       85.87       85.31      5.24 o 
   0  17   4        8.02       18.98      4.54 o 
   1  17   4       31.52       34.37      5.64 o 
   2  17   4      291.63      266.06      9.42 o 
   3  17   4       94.06       86.69      9.71 o 
   4  17   4       55.72       42.73     12.80 o 
   5  17   4      240.53      240.82     19.69 o 
  -7  18   4      101.53      108.66     13.14 o 
  -6  18   4      129.15      115.04     15.10 o 
  -5  18   4     1127.34     1055.79     23.65 o 
  -4  18   4      503.67      517.63     12.78 o 
  -3  18   4     1847.44     1738.52     27.90 o 
  -2  18   4     3571.30     3395.44     44.75 o 
  -1  18   4     1732.96     1625.20     26.58 o 
   0  18   4     1114.53     1060.63     22.97 o 
   1  18   4     2532.66     2426.89     47.57 o 
   2  18   4     1468.55     1410.65     26.94 o 
   3  18   4      161.23      160.00     11.47 o 
   4  18   4      208.98      202.79     16.61 o 
   5  18   4        2.34       22.02     12.69 o 
  -7  19   4       68.37       78.34     12.43 o 
  -6  19   4       21.32       22.43     12.52 o 
  -5  19   4        7.80       21.74      6.82 o 
  -4  19   4      524.90      499.00     12.53 o 
  -3  19   4      917.60      846.75     22.97 o 
  -2  19   4       14.34       23.41      3.68 o 
  -1  19   4       10.24       11.94      4.13 o 
   0  19   4     1077.99     1040.02     22.76 o 
   1  19   4      132.31      136.36      7.86 o 
   2  19   4        2.87        4.97      5.53 o 
   3  19   4       31.84       44.38      9.25 o 
   4  19   4        7.35       -7.89     12.19 o 
   5  19   4        0.89        6.33     12.49 o 
  -7  20   4       51.74       70.67     16.31 o 
  -6  20   4       11.78       13.41     12.49 o 
  -5  20   4      812.06      801.32     23.28 o 
  -4  20   4      277.62      286.66     11.28 o 
  -3  20   4      226.51      219.85      7.57 o 
  -2  20   4     6474.18     6004.60    124.54 o 
  -1  20   4     1866.44     1815.04     29.69 o 
   0  20   4     2347.40     2271.07     39.91 o 
   1  20   4      540.94      515.04     14.61 o 
   2  20   4      315.71      298.15     10.59 o 
   3  20   4      159.00      165.41     12.19 o 
   4  20   4      399.73      340.72     20.75 o 
   5  20   4       24.12       -2.31     12.68 o 
  -7  21   4       52.50       87.84     16.49 o 
  -6  21   4      292.32      286.85     31.57 o 
  -5  21   4       23.44       23.97      7.60 o 
  -4  21   4     1340.94     1271.55     28.89 o 
  -3  21   4     4640.79     4240.85     63.47 o 
  -2  21   4     1283.82     1203.76     32.12 o 
  -1  21   4     9047.79     8747.52    132.00 o 
   0  21   4     4330.97     4276.73     72.05 o 
   1  21   4      596.04      591.24     15.88 o 
   2  21   4      396.13      386.42     13.34 o 
   3  21   4      717.24      661.58     21.35 o 
   4  21   4       32.74       28.32     11.75 o 
  -7  22   4        1.56      -12.45     27.16 o 
  -6  22   4       15.90       25.55     24.82 o 
  -5  22   4      339.16      341.23     14.95 o 
  -4  22   4       11.94       13.78      6.00 o 
  -3  22   4     1113.87     1049.04     19.05 o 
  -2  22   4      237.00      215.57      7.46 o 
  -1  22   4       16.07       24.18      4.37 o 
   0  22   4       91.65      102.71      6.71 o 
   1  22   4       52.93       56.74      6.39 o 
   2  22   4        1.46        4.53      7.80 o 
   3  22   4       37.93       27.48     12.23 o 
   4  22   4        3.20        3.37     11.47 o 
  -7  23   4       22.02       -7.89     28.03 o 
  -6  23   4      449.34      497.97     40.95 o 
  -5  23   4      252.10      268.97     13.99 o 
  -4  23   4      522.41      503.74     13.68 o 
  -3  23   4       31.25       34.00      5.28 o 
  -2  23   4        2.94       -2.50      4.25 o 
  -1  23   4       26.81       30.88      4.70 o 
   0  23   4       44.74       42.28      5.93 o 
   1  23   4      217.56      205.81      9.21 o 
   2  23   4      469.77      459.14     15.28 o 
   3  23   4      351.69      347.55     14.25 o 
   4  23   4      206.65      208.30     15.33 o 
  -6  24   4        3.43        1.34     25.20 o 
  -5  24   4        9.80       24.98     10.84 o 
  -4  24   4      124.11      120.50      8.05 o 
  -3  24   4      102.54      102.27      6.93 o 
  -2  24   4      618.91      569.96     14.51 o 
  -1  24   4      172.00      164.70      8.11 o 
   0  24   4       47.21       46.00      6.33 o 
   1  24   4      657.71      639.72     16.04 o 
   2  24   4       30.48       25.13      7.83 o 
   3  24   4        7.30       19.73     12.34 o 
   4  24   4        1.19       -6.46     11.75 o 
  -6  25   4      185.56      199.09     31.82 o 
  -5  25   4      128.23      147.65     41.39 o 
  -4  25   4      362.47      367.54     12.55 o 
  -3  25   4      967.11      932.47     18.00 o 
  -2  25   4        1.84        2.41      4.86 o 
  -1  25   4     1964.05     1875.38     38.92 o 
   0  25   4     2000.25     1953.83     36.10 o 
   1  25   4       21.52       19.11      7.64 o 
   2  25   4     1093.67     1083.48     25.90 o 
   3  25   4      398.38      398.09     20.08 o 
   4  25   4       50.40       43.41     12.89 o 
  -6  26   4      102.16       77.36     27.95 o 
  -5  26   4       81.32       82.13     15.33 o 
  -4  26   4        4.69        7.24      8.90 o 
  -3  26   4        4.34       10.50      6.39 o 
  -2  26   4       49.05       53.43      7.15 o 
  -1  26   4       46.51       40.30      6.41 o 
   0  26   4       26.27       35.81      6.63 o 
   1  26   4        7.75        5.36      6.59 o 
   2  26   4        1.21        2.11      8.92 o 
   3  26   4       19.00       24.87     11.44 o 
   4  26   4        0.82        4.39     11.97 o 
  -6  27   4      250.42      203.49     32.70 o 
  -5  27   4        2.17       -9.12     11.14 o 
  -4  27   4      548.86      555.82     17.11 o 
  -3  27   4     1866.11     1884.66     57.31 o 
  -2  27   4        6.80        6.01      5.37 o 
  -1  27   4     1154.12     1040.60     22.04 o 
   0  27   4     1699.97     1618.03     44.04 o 
   1  27   4        1.60        0.54      6.54 o 
   2  27   4      650.93      654.60     22.62 o 
   3  27   4      346.22      374.21     18.21 o 
   4  27   4       44.62       38.17     16.50 o 
  -6  28   4       39.65       40.96     28.09 o 
  -5  28   4      116.26      103.69     13.48 o 
  -4  28   4      119.24      147.11     10.40 o 
  -3  28   4      355.22      352.67     18.64 o 
  -2  28   4      380.30      335.90     14.62 o 
  -1  28   4      450.58      415.39     23.84 o 
   0  28   4       11.42       10.21      6.79 o 
   1  28   4      239.61      227.64     12.18 o 
   2  28   4       83.55       85.76     14.12 o 
   3  28   4       20.04       27.64     12.44 o 
   4  28   4        7.81      -11.75     16.15 o 
  -6  29   4      532.41      565.94     45.98 o 
  -5  29   4        0.73        4.78     12.07 o 
  -4  29   4      432.59      454.64     20.34 o 
  -3  29   4     1307.13     1316.09     33.72 o 
  -2  29   4       38.87       41.57      6.88 o 
  -1  29   4      745.40      732.28     20.54 o 
   0  29   4      677.73      627.23     16.85 o 
   1  29   4       22.36       28.06      8.89 o 
   2  29   4      550.55      510.04     20.82 o 
   3  29   4      205.91      175.25     16.98 o 
   4  29   4        9.23       27.61     46.64 o 
  -6  30   4      369.85      376.49     28.67 o 
  -5  30   4      622.13      653.27     25.46 o 
  -4  30   4       88.81       89.84     12.56 o 
  -3  30   4      198.01      209.31     15.63 o 
  -2  30   4     2174.85     2243.70     44.32 o 
  -1  30   4      369.01      364.06     18.15 o 
   0  30   4       77.07       90.69      9.59 o 
   1  30   4      716.41      720.48     23.69 o 
   2  30   4      411.81      393.71     21.25 o 
   3  30   4        1.75       13.36     12.42 o 
   4  30   4      253.06      233.18     22.02 o 
  -6  31   4        8.38        2.56     17.31 o 
  -5  31   4       24.32       27.25     13.33 o 
  -4  31   4       11.46        8.80     11.41 o 
  -3  31   4      387.06      388.72     17.69 o 
  -2  31   4       38.88       55.97      8.36 o 
  -1  31   4      638.89      609.74     18.09 o 
   0  31   4      594.52      546.76     18.00 o 
   1  31   4       21.56       10.02     11.28 o 
   2  31   4       33.95       27.36     18.98 o 
   3  31   4        1.74        9.43     13.00 o 
  -6  32   4       32.83       23.83     18.46 o 
  -5  32   4       42.75       44.83     14.03 o 
  -4  32   4      232.62      245.68     16.80 o 
  -3  32   4       32.32       45.82     10.98 o 
  -2  32   4      928.05      982.07     23.93 o 
  -1  32   4      386.73      421.18     15.27 o 
   0  32   4      275.78      246.20     19.89 o 
   1  32   4      663.42      628.78     23.26 o 
   2  32   4        7.06        7.90     12.49 o 
   3  32   4      169.02      136.33     20.69 o 
  -5  33   4       33.63       13.03     15.43 o 
  -4  33   4        8.01       14.52     11.66 o 
  -3  33   4       32.76       33.08     10.88 o 
  -2  33   4        2.87       25.53      8.33 o 
  -1  33   4       29.07       25.27      8.35 o 
   0  33   4        6.04       12.82     11.05 o 
   1  33   4       57.48       67.89     13.11 o 
   2  33   4      100.78       86.00     14.56 o 
   3  33   4        0.14      -13.50     13.50 o 
  -5  34   4      622.41      703.99     80.76 o 
  -4  34   4      493.88      497.90     21.97 o 
  -3  34   4      196.86      222.29     14.62 o 
  -2  34   4     1850.43     1971.70     40.23 o 
  -1  34   4      465.32      453.10     19.33 o 
   0  34   4      308.01      305.93     17.29 o 
   1  34   4     1324.36     1197.75     57.82 o 
   2  34   4      133.09      127.52     15.53 o 
   3  34   4       99.79       82.65     15.40 o 
  -5  35   4        0.74       31.31     19.07 o 
  -4  35   4        0.92       11.78     14.87 o 
  -3  35   4      143.21      168.44     13.95 o 
  -2  35   4        7.54       20.96      8.88 o 
  -1  35   4      111.31      149.47     13.26 o 
   0  35   4        2.97        2.92     11.37 o 
   1  35   4       29.69       35.98     13.32 o 
   2  35   4        0.56       -6.24     13.40 o 
   3  35   4        8.60      -15.53     20.60 o 
  -5  36   4      241.39      259.80     22.72 o 
  -4  36   4      450.33      508.20     41.14 o 
  -3  36   4        3.54       18.77     17.75 o 
  -2  36   4      695.38      690.36     23.59 o 
  -1  36   4      331.59      334.87     19.05 o 
   0  36   4      168.00      172.99     20.45 o 
   1  36   4      691.00      600.68     37.53 o 
   2  36   4       89.89       86.73     15.11 o 
   3  36   4      126.67      131.40     20.21 o 
  -5  37   4        5.07       -0.81     17.47 o 
  -4  37   4       43.78       46.53     16.42 o 
  -3  37   4      351.61      407.37     24.57 o 
  -2  37   4       14.77       35.92     11.34 o 
  -1  37   4      244.00      275.45     16.30 o 
   0  37   4      244.48      278.39     17.59 o 
   1  37   4        1.11        7.26     13.23 o 
   2  37   4      224.78      216.19     18.35 o 
  -4  38   4      103.42      124.00     18.38 o 
  -3  38   4      118.34      167.67     19.08 o 
  -2  38   4      207.71      188.00     24.21 o 
  -1  38   4      157.41      161.55     14.56 o 
   0  38   4       54.80       64.45     13.72 o 
   1  38   4      464.51      428.60     22.02 o 
   2  38   4       71.98       62.43     16.00 o 
  -4  39   4      425.76      469.99     31.95 o 
  -3  39   4      408.76      437.74     25.72 o 
  -2  39   4       22.41       40.06     12.01 o 
  -1  39   4      192.46      217.22     16.13 o 
   0  39   4     1032.35     1033.16     31.77 o 
   1  39   4       90.63       79.54     15.35 o 
   2  39   4      434.78      429.67     23.47 o 
  -4  40   4        0.94        4.17     16.88 o 
  -3  40   4       23.35       19.22     24.25 o 
  -2  40   4       17.73       12.56     11.78 o 
  -1  40   4        3.61        1.56     17.79 o 
   0  40   4      185.41      236.90     17.58 o 
   1  40   4        2.41        5.02     14.25 o 
   2  40   4        1.19       -1.45     15.37 o 
  -4  41   4       73.92      103.80     19.34 o 
  -3  41   4      274.22      328.51     23.28 o 
  -2  41   4      105.80      127.12     14.30 o 
  -1  41   4      321.82      343.85     19.12 o 
   0  41   4      154.89      171.70     16.61 o 
   1  41   4       13.85       10.91     14.77 o 
  -3  42   4        1.89       -7.19     15.93 o 
  -2  42   4       61.88       61.98     16.56 o 
  -1  42   4       35.74       86.12     14.04 o 
   0  42   4        3.10       15.15     13.84 o 
   1  42   4       23.79       43.78     16.59 o 
  -3  43   4      673.91      718.78     32.74 o 
  -2  43   4      194.74      206.46     20.79 o 
  -1  43   4      818.09      903.30     29.58 o 
   0  43   4      967.24     1012.70     32.40 o 
   1  43   4      158.78      190.79     18.54 o 
  -2  44   4        6.03      -16.29     16.29 o 
  -1  44   4       43.53       76.40     17.33 o 
   0  44   4       18.86       38.27     15.84 o 
  -2  45   4        4.11        7.17     16.60 o 
  -1  45   4      225.84      248.35     26.72 o 
   0  45   4      125.42      108.17     27.01 o 
  -8   1   5      127.30      134.77     11.21 o 
  -7   1   5       12.34       15.08      8.41 o 
  -6   1   5      219.22      241.77     10.44 o 
  -5   1   5     1210.43     1231.73     22.19 o 
  -4   1   5      408.74      417.05      8.73 o 
  -3   1   5     7081.07     6988.25     81.07 o 
  -2   1   5      154.47      221.86      3.76 o 
  -1   1   5     1396.53     1326.15     20.06 o 
   0   1   5     5773.76     5898.44    150.75 o 
   1   1   5       78.91       91.00      5.44 o 
   2   1   5     1748.06     1836.84     29.83 o 
   3   1   5      114.22      148.71      7.20 o 
   4   1   5       24.42       27.26      9.59 o 
   5   1   5       56.55       78.00     16.98 o 
  -8   2   5      137.03      166.66     11.91 o 
  -7   2   5      234.25      232.70     16.08 o 
  -6   2   5       91.09      110.54      8.24 o 
  -5   2   5       77.03       94.03      5.93 o 
  -4   2   5     3861.13     3870.04     52.62 o 
  -3   2   5      879.71      943.53     11.79 o 
  -2   2   5        9.14       36.52      2.82 o 
  -1   2   5       70.37      120.81      3.76 o 
   1   2   5      484.73      522.05     12.72 o 
   2   2   5     1538.57     1577.73     26.20 o 
   3   2   5      180.87      198.90      7.83 o 
   4   2   5        9.69       10.85      7.64 o 
   5   2   5       20.82       38.85     16.42 o 
  -8   3   5       27.19       23.47      9.52 o 
  -7   3   5       94.73       92.08      9.09 o 
  -6   3   5     1645.00     1604.97     31.19 o 
  -5   3   5      117.59      124.12      6.39 o 
  -4   3   5     1996.79     2123.23     28.16 o 
  -3   3   5     2147.66     2178.35     24.07 o 
  -2   3   5     2040.16     2109.15     23.65 o 
  -1   3   5     2533.11     2583.09     37.64 o 
   0   3   5     3099.16     3071.03     63.45 o 
   1   3   5     1393.00     1556.93     26.93 o 
   2   3   5       11.75       30.14      9.55 o 
   3   3   5      966.40      963.49     17.44 o 
   4   3   5        0.91        5.82      7.40 o 
   5   3   5       39.53       42.73     16.50 o 
  -8   4   5        2.61        5.39      9.32 o 
  -7   4   5      193.91      211.72     11.27 o 
  -6   4   5       12.79       21.93      6.98 o 
  -5   4   5     1057.45     1016.38     19.20 o 
  -4   4   5      260.98      288.13      6.65 o 
  -3   4   5      807.05      905.35     11.24 o 
  -2   4   5     1295.09     1293.63     14.96 o 
  -1   4   5      274.29      285.32      6.09 o 
   0   4   5      110.06      139.37      7.56 o 
   1   4   5     1720.98     1835.30     31.20 o 
   2   4   5      785.46      821.32     15.82 o 
   3   4   5      191.84      194.41      8.25 o 
   4   4   5      248.46      246.57     11.12 o 
   5   4   5        5.26        8.10     16.19 o 
  -8   5   5        0.98        0.27     11.06 o 
  -7   5   5       52.90       70.37      9.09 o 
  -6   5   5      383.25      424.80     17.24 o 
  -5   5   5      196.15      248.89     10.27 o 
  -4   5   5       49.51       57.78      4.34 o 
  -3   5   5     1218.84     1205.86     13.88 o 
  -2   5   5     1549.81     1701.85     18.02 o 
  -1   5   5     4638.51     4944.32     70.80 o 
   0   5   5     1260.11     1177.65     25.12 o 
   1   5   5      365.60      403.31      9.24 o 
   2   5   5      348.12      354.67      9.96 o 
   3   5   5     1041.42     1016.76     21.05 o 
   4   5   5       63.60       57.86      8.28 o 
   5   5   5       28.24       40.73     12.22 o 
  -8   6   5       52.23       53.81     12.09 o 
  -7   6   5      176.46      204.26     11.33 o 
  -6   6   5      148.54      131.42      8.50 o 
  -5   6   5     2508.60     2462.41     40.36 o 
  -4   6   5     3001.74     2875.24     91.96 o 
  -3   6   5      168.82      191.10      3.85 o 
  -2   6   5     9922.91    10564.94    107.29 o 
  -1   6   5     6549.22     6817.37     89.27 o 
   0   6   5     1051.66     1053.56     22.34 o 
   1   6   5     1375.94     1346.92     22.07 o 
   2   6   5     1197.06     1198.10     20.83 o 
   3   6   5        5.42       16.76      6.42 o 
   4   6   5      307.22      322.45     13.96 o 
   5   6   5       19.85       10.64     12.31 o 
  -8   7   5        1.33       16.70     11.58 o 
  -7   7   5        1.57        8.21     10.58 o 
  -6   7   5        1.10       -0.38      6.38 o 
  -5   7   5      487.52      503.53     13.25 o 
  -4   7   5       70.47       80.89      4.52 o 
  -3   7   5       24.60       38.25      1.97 o 
  -2   7   5       31.23       30.61      2.04 o 
  -1   7   5     2619.97     2922.00     36.92 o 
   0   7   5      286.42      319.56      8.82 o 
   1   7   5      426.08      419.03      8.49 o 
   2   7   5       35.97       51.77      5.15 o 
   3   7   5       40.47       44.74      6.79 o 
   4   7   5       27.26       31.98      9.09 o 
   5   7   5        0.78       24.39     12.43 o 
  -8   8   5       60.13       65.37     20.15 o 
  -7   8   5       75.66       84.91     10.11 o 
  -6   8   5        0.81       -1.82      9.06 o 
  -5   8   5      729.48      727.22     16.67 o 
  -4   8   5      188.77      174.62      7.04 o 
  -3   8   5      172.28      194.95      5.14 o 
  -2   8   5     2008.99     1882.10     19.97 o 
  -1   8   5     1596.20     1468.68     19.21 o 
   0   8   5      156.99      147.30      4.10 o 
   1   8   5     1743.40     1656.56     26.44 o 
   2   8   5     1040.73     1009.03     18.27 o 
   3   8   5       20.53       23.69      6.48 o 
   4   8   5      158.90      191.48     11.85 o 
   5   8   5      231.45      233.04     16.31 o 
  -7   9   5        0.38       11.55      8.02 o 
  -6   9   5       37.50       29.81      7.20 o 
  -5   9   5        2.49       13.77      5.58 o 
  -4   9   5       20.94       31.47      3.47 o 
  -3   9   5       92.52       99.48      3.82 o 
  -2   9   5        2.26        3.96      1.54 o 
  -1   9   5       68.59       80.92      3.58 o 
   0   9   5      179.43      202.35      4.98 o 
   1   9   5       81.49       80.29      4.72 o 
   2   9   5       43.41       51.58      5.29 o 
   3   9   5       30.58       31.09      6.63 o 
   4   9   5        4.62        7.45      8.90 o 
   5   9   5       28.95       29.74     12.82 o 
  -7  10   5      347.26      355.16     13.91 o 
  -6  10   5       19.21        9.09      6.82 o 
  -5  10   5      467.71      445.51     12.59 o 
  -4  10   5     1777.34     1743.13     25.04 o 
  -3  10   5      224.09      241.84      7.13 o 
  -2  10   5     2229.83     2078.35     23.93 o 
  -1  10   5     3360.12     3199.87     40.41 o 
   0  10   5       28.22       22.18      3.00 o 
   1  10   5     1735.45     1607.72     24.19 o 
   2  10   5      569.69      596.23     12.88 o 
   3  10   5       77.65       70.50      8.27 o 
   4  10   5      303.41      262.04     13.12 o 
   5  10   5        6.15       30.00     12.22 o 
  -7  11   5       51.44       70.31      9.12 o 
  -6  11   5       11.77       12.49      6.75 o 
  -5  11   5        6.61       13.85      5.83 o 
  -4  11   5      187.43      209.26      6.72 o 
  -3  11   5      317.49      308.18      6.80 o 
  -2  11   5       69.66      101.34      3.05 o 
  -1  11   5       10.21       10.88      1.88 o 
   0  11   5      408.30      368.59      7.96 o 
   1  11   5       67.43       73.76      4.41 o 
   2  11   5        5.10       11.25      4.67 o 
   3  11   5       91.12       92.00      8.72 o 
   4  11   5        0.49        9.11      8.76 o 
   5  11   5       66.11       79.78     15.94 o 
  -7  12   5      106.53      121.11     10.04 o 
  -6  12   5      422.30      408.92     13.43 o 
  -5  12   5     1339.35     1256.38     30.94 o 
  -4  12   5     2581.09     2518.26     41.86 o 
  -3  12   5       23.38       30.70      2.87 o 
  -2  12   5     2806.67     2794.85     33.82 o 
  -1  12   5     1819.49     1816.94     27.78 o 
   0  12   5        0.95        2.68      3.29 o 
   1  12   5     2105.46     1999.41     30.17 o 
   2  12   5      733.99      709.43     15.83 o 
   3  12   5      493.75      426.11     14.72 o 
   4  12   5       69.08       71.75     10.17 o 
   5  12   5       11.11       10.72     14.31 o 
  -7  13   5      101.48      128.42     16.67 o 
  -6  13   5      644.99      588.99     16.03 o 
  -5  13   5      350.80      347.18     12.99 o 
  -4  13   5      886.32      841.06     14.99 o 
  -3  13   5     1593.25     1551.00     19.71 o 
  -2  13   5      730.88      708.76     10.38 o 
  -1  13   5     2012.40     1961.36     29.89 o 
   0  13   5     1651.39     1585.20     31.46 o 
   1  13   5       95.85      120.60      5.97 o 
   2  13   5     1249.65     1169.63     27.62 o 
   3  13   5      621.05      573.30     17.20 o 
   4  13   5       52.92       48.32     11.21 o 
   5  13   5        5.05       14.48     20.02 o 
  -7  14   5       44.28       66.80     12.21 o 
  -6  14   5        2.61       25.78      8.39 o 
  -5  14   5       13.56       13.32      7.21 o 
  -4  14   5      180.45      162.45      6.81 o 
  -3  14   5       15.39       31.81      3.40 o 
  -2  14   5     1829.17     1817.82     25.71 o 
  -1  14   5     1472.77     1474.07     23.03 o 
   0  14   5      237.08      228.97      8.26 o 
   1  14   5      682.12      642.06     19.97 o 
   2  14   5      167.77      144.66      9.36 o 
   3  14   5       89.49       90.19     10.43 o 
   4  14   5       93.44      111.41     12.37 o 
  -7  15   5      162.70      194.90     18.35 o 
  -6  15   5      479.72      483.57     17.91 o 
  -5  15   5      537.75      461.79     15.24 o 
  -4  15   5      375.71      385.30     11.44 o 
  -3  15   5     4165.38     3945.21     53.84 o 
  -2  15   5     2063.56     2047.42     26.93 o 
  -1  15   5      362.09      372.12      9.24 o 
   0  15   5     2377.47     2227.19     43.27 o 
   1  15   5      183.63      159.58     10.15 o 
   2  15   5       29.95       27.19      6.70 o 
   3  15   5      294.90      283.33     14.22 o 
   4  15   5       23.67       27.95     10.77 o 
  -7  16   5       85.79      105.16     13.70 o 
  -6  16   5        1.06       25.36     10.81 o 
  -5  16   5      215.17      206.37      9.84 o 
  -4  16   5       49.56       71.87      5.06 o 
  -3  16   5      115.62      141.29      6.48 o 
  -2  16   5      620.61      610.86     10.73 o 
  -1  16   5      484.95      475.54      9.20 o 
   0  16   5        0.30        4.92      4.61 o 
   1  16   5      308.66      272.30     10.19 o 
   2  16   5       14.27       14.08      6.70 o 
   3  16   5       51.81       47.71      9.68 o 
   4  16   5       32.69       19.07     11.72 o 
  -7  17   5      145.15      155.13     15.28 o 
  -6  17   5      756.26      751.17     18.91 o 
  -5  17   5      715.51      691.09     21.44 o 
  -4  17   5      546.57      486.85     26.61 o 
  -3  17   5     2631.48     2564.49     39.39 o 
  -2  17   5      692.01      703.27     12.05 o 
  -1  17   5     2091.49     2054.27     31.70 o 
   0  17   5     3323.56     3312.05     62.99 o 
   1  17   5      370.59      356.81     11.94 o 
   2  17   5     2216.19     2002.68     40.36 o 
   3  17   5      835.15      787.35     23.64 o 
   4  17   5      100.06       79.01     20.96 o 
  -7  18   5       38.13       39.07     14.42 o 
  -6  18   5      157.51      157.05     11.65 o 
  -5  18   5      231.78      203.41     12.19 o 
  -4  18   5        3.40        0.43      5.14 o 
  -3  18   5       10.92       29.63      4.56 o 
  -2  18   5      501.71      530.24     10.07 o 
  -1  18   5      958.52      983.49     16.58 o 
   0  18   5       79.54       81.34      6.50 o 
   1  18   5       27.48       33.41      6.13 o 
   2  18   5       61.69       61.54      8.65 o 
   3  18   5       16.28       17.84      9.58 o 
   4  18   5       53.97       57.94     14.42 o 
  -7  19   5      153.32      138.51     16.28 o 
  -6  19   5      656.96      625.74     20.10 o 
  -5  19   5      117.25      112.98     11.23 o 
  -4  19   5        7.35       10.83      5.61 o 
  -3  19   5     3153.80     2931.53     44.86 o 
  -2  19   5      898.66      840.05     14.18 o 
  -1  19   5      782.21      724.26     12.34 o 
   0  19   5     2388.78     2324.81     45.81 o 
   1  19   5       27.95       25.25      6.22 o 
   2  19   5      184.87      163.98     11.03 o 
   3  19   5      749.86      686.37     22.27 o 
   4  19   5       65.65       54.78     26.72 o 
  -7  20   5       63.20       35.66     14.17 o 
  -6  20   5       39.13       49.52      9.51 o 
  -5  20   5      101.93       93.14     10.18 o 
  -4  20   5      146.55      136.40      7.75 o 
  -3  20   5       36.32       39.14      5.03 o 
  -2  20   5     1547.72     1490.47     22.79 o 
  -1  20   5     1084.13     1096.68     21.45 o 
   0  20   5      780.78      758.52     18.46 o 
   1  20   5     1000.43      952.21     22.33 o 
   2  20   5      520.00      510.37     18.19 o 
   3  20   5       17.72       21.15     10.23 o 
   4  20   5      284.75      284.57     20.21 o 
  -7  21   5       10.32       29.56     32.31 o 
  -6  21   5       45.30       76.77     14.92 o 
  -5  21   5       48.33       61.41      9.84 o 
  -4  21   5      179.62      191.98     12.80 o 
  -3  21   5     1557.95     1471.30     26.41 o 
  -2  21   5      210.51      202.50      7.26 o 
  -1  21   5      755.17      763.46     16.73 o 
   0  21   5     2174.86     2177.74     43.86 o 
   1  21   5      636.30      621.16     16.78 o 
   2  21   5      206.58      219.76     12.66 o 
   3  21   5       35.78       37.25     10.88 o 
   4  21   5      135.96      132.44     17.03 o 
  -7  22   5       47.20       51.66     14.97 o 
  -6  22   5        2.03       -7.24     11.79 o 
  -5  22   5      322.43      331.42     17.70 o 
  -4  22   5      896.21      785.08     23.45 o 
  -3  22   5        0.78        1.83      4.86 o 
  -2  22   5     3112.74     2957.47     47.86 o 
  -1  22   5     1444.13     1401.93     28.32 o 
   0  22   5       22.03       32.34      5.97 o 
   1  22   5     1513.38     1490.02     32.19 o 
   2  22   5      468.40      427.19     19.73 o 
   3  22   5        0.43        4.71      9.90 o 
   4  22   5      101.49      102.26     13.68 o 
  -7  23   5        1.85       -4.98     26.76 o 
  -6  23   5        3.58      -11.69     11.69 o 
  -5  23   5      150.30      150.74     16.45 o 
  -4  23   5      248.11      264.90     12.24 o 
  -3  23   5      248.25      240.51     11.08 o 
  -2  23   5      211.17      195.32      7.53 o 
  -1  23   5       45.99       45.94      6.20 o 
   0  23   5      750.71      729.84     22.67 o 
   1  23   5      245.38      252.61     11.41 o 
   2  23   5      157.87      171.45     14.70 o 
   3  23   5       88.05      120.74     14.97 o 
   4  23   5       19.94       13.25     12.36 o 
  -7  24   5      495.03      477.75     43.53 o 
  -6  24   5        2.83      -12.95     21.86 o 
  -5  24   5      317.16      312.08     13.09 o 
  -4  24   5     3065.88     2958.35     50.15 o 
  -3  24   5        0.54       -1.29      5.18 o 
  -2  24   5      379.33      375.52     15.70 o 
  -1  24   5     1531.10     1445.74     30.93 o 
   0  24   5      476.05      498.61     13.75 o 
   1  24   5     1387.33     1368.99     32.24 o 
   2  24   5      135.25      133.00     16.90 o 
   3  24   5       51.72       55.25     11.81 o 
   4  24   5      141.42      162.18     18.99 o 
  -6  25   5        3.65      -23.31     23.31 o 
  -5  25   5        2.57        2.71      8.38 o 
  -4  25   5        1.38       10.36      7.62 o 
  -3  25   5      168.34      146.33      7.63 o 
  -2  25   5      225.60      200.13     10.31 o 
  -1  25   5      370.17      348.96     11.58 o 
   0  25   5      379.51      364.03     13.12 o 
   1  25   5       29.76       39.04      8.29 o 
   2  25   5       15.77        9.22     10.00 o 
   3  25   5        0.10       -2.11     13.03 o 
   4  25   5        0.15       -3.88     21.10 o 
  -6  26   5       16.68       31.69     16.41 o 
  -5  26   5      376.67      344.14     14.44 o 
  -4  26   5      420.48      417.25     17.79 o 
  -3  26   5      395.23      344.78     12.00 o 
  -2  26   5      850.48      845.76     40.15 o 
  -1  26   5      450.90      443.93     19.30 o 
   0  26   5      274.52      267.54     10.93 o 
   1  26   5      530.14      573.64     24.51 o 
   2  26   5      306.32      301.28     15.75 o 
   3  26   5       50.97       78.40     20.92 o 
   4  26   5      302.78      310.64     22.77 o 
  -6  27   5        4.56        4.40     15.90 o 
  -5  27   5       89.62       87.81     10.29 o 
  -4  27   5        2.66        8.68      8.07 o 
  -3  27   5      155.54      158.32      9.63 o 
  -2  27   5       70.91       84.36      8.58 o 
  -1  27   5       90.37      102.48      8.46 o 
   0  27   5        6.47       20.35      8.91 o 
   1  27   5      377.26      388.86     17.20 o 
   2  27   5        4.67       -0.19     10.65 o 
   3  27   5        1.39      -11.92     11.92 o 
  -6  28   5       20.31        5.40     16.26 o 
  -5  28   5      745.52      744.00     20.83 o 
  -4  28   5      725.30      752.83     20.08 o 
  -3  28   5       63.40       75.99     10.79 o 
  -2  28   5     1830.27     1737.96     68.92 o 
  -1  28   5     2105.04     1962.61     37.13 o 
   0  28   5      106.44      105.24      9.67 o 
   1  28   5      697.42      650.12     22.25 o 
   2  28   5      571.70      569.84     22.30 o 
   3  28   5      156.86      150.65     15.04 o 
  -6  29   5       57.84       82.16     21.21 o 
  -5  29   5        9.85       25.84     12.14 o 
  -4  29   5      124.51      122.13     13.05 o 
  -3  29   5      450.70      485.03     19.71 o 
  -2  29   5      122.56      126.30     11.07 o 
  -1  29   5      805.18      761.72     36.79 o 
   0  29   5     1564.84     1556.13     47.43 o 
   1  29   5       80.26       85.72     11.86 o 
   2  29   5      116.51      124.38     13.94 o 
   3  29   5      449.66      424.57     20.50 o 
  -6  30   5        3.58      -10.19     16.72 o 
  -5  30   5      177.85      169.90     15.54 o 
  -4  30   5       63.47       90.88     12.46 o 
  -3  30   5        7.46        7.57     14.35 o 
  -2  30   5      759.68      728.78     30.24 o 
  -1  30   5      354.05      354.40     16.85 o 
   0  30   5       50.88       45.23     11.04 o 
   1  30   5      412.51      405.37     18.83 o 
   2  30   5      240.61      280.47     17.28 o 
   3  30   5       15.40       32.82     13.57 o 
  -6  31   5      208.11      186.16     21.27 o 
  -5  31   5       68.06       54.35     13.77 o 
  -4  31   5       84.07       72.01     14.58 o 
  -3  31   5      510.70      509.43     20.32 o 
  -2  31   5      942.57      937.50     27.18 o 
  -1  31   5      552.92      520.56     18.85 o 
   0  31   5      748.03      708.84     31.89 o 
   1  31   5      326.78      313.82     17.57 o 
   2  31   5       35.21       35.50     13.09 o 
   3  31   5      196.83      218.47     17.09 o 
  -6  32   5        0.12      -12.37     17.14 o 
  -5  32   5        2.04      -12.28     12.28 o 
  -4  32   5      267.19      250.13     18.47 o 
  -3  32   5       44.41       49.05     11.72 o 
  -2  32   5       83.44      103.55     11.79 o 
  -1  32   5       65.83       61.42     11.44 o 
   0  32   5       80.99       73.01     12.59 o 
   1  32   5      160.77      164.48     14.71 o 
   2  32   5       46.27       39.18     13.63 o 
   3  32   5       12.43        4.99     13.88 o 
  -5  33   5      559.28      594.53     24.82 o 
  -4  33   5      178.06      224.56     15.86 o 
  -3  33   5     1605.31     1710.66     52.13 o 
  -2  33   5      188.42      211.59     16.50 o 
  -1  33   5      149.57      155.95     18.31 o 
   0  33   5     1594.66     1463.69     44.94 o 
   1  33   5       44.46       56.27     13.72 o 
   2  33   5      284.36      304.40     18.95 o 
   3  33   5      222.16      212.32     18.07 o 
  -5  34   5        0.55        6.47     13.52 o 
  -4  34   5      153.41      144.76     14.50 o 
  -3  34   5        0.22        0.55     11.20 o 
  -2  34   5        5.57        8.44      9.09 o 
  -1  34   5      151.91      152.29     13.67 o 
   0  34   5        5.25       15.19     11.86 o 
   1  34   5       74.89       68.58     14.01 o 
   2  34   5       41.22       42.42     14.32 o 
  -5  35   5       78.20       87.05     15.00 o 
  -4  35   5      164.36      193.75     15.68 o 
  -3  35   5      866.88      918.48     45.50 o 
  -2  35   5      280.72      338.27     14.40 o 
  -1  35   5     1113.61     1164.21     44.37 o 
   0  35   5      671.14      655.01     24.33 o 
   1  35   5       39.01       50.49     14.18 o 
   2  35   5      312.13      301.98     20.02 o 
  -5  36   5       89.29       97.88     18.84 o 
  -4  36   5      220.10      225.07     16.75 o 
  -3  36   5      180.81      194.33     14.72 o 
  -2  36   5      698.43      768.57     29.24 o 
  -1  36   5      637.87      668.43     24.18 o 
   0  36   5       15.02       20.42     14.24 o 
   1  36   5       74.23       77.97     15.22 o 
   2  36   5       37.59       50.51     14.83 o 
  -5  37   5       12.57       22.77     17.11 o 
  -4  37   5       65.98       67.17     17.20 o 
  -3  37   5      174.42      186.40     14.95 o 
  -2  37   5       21.76       32.17     10.00 o 
  -1  37   5       16.73       36.32     12.19 o 
   0  37   5      125.70      103.75     15.25 o 
   1  37   5        0.50      -14.43     16.53 o 
   2  37   5       28.88       31.70     15.17 o 
  -4  38   5      111.45      133.48     29.50 o 
  -3  38   5        8.33        4.92     15.26 o 
  -2  38   5       12.97       10.57     11.54 o 
  -1  38   5       86.71       99.49     14.17 o 
   0  38   5        0.12       -6.19     13.15 o 
   1  38   5      163.26      127.67     16.96 o 
   2  38   5      183.01      146.88     17.82 o 
  -4  39   5       22.86       32.31     18.71 o 
  -3  39   5      240.88      318.21     22.88 o 
  -2  39   5        0.48       15.17     13.61 o 
  -1  39   5      157.42      167.10     15.68 o 
   0  39   5       86.68       73.82     14.83 o 
   1  39   5        1.80      -17.29     17.62 o 
  -4  40   5      356.33      402.77     39.00 o 
  -3  40   5       21.44       37.56     16.46 o 
  -2  40   5      515.27      498.77     26.44 o 
  -1  40   5      331.62      321.77     18.91 o 
   0  40   5        3.50       -5.38     13.53 o 
   1  40   5      247.27      230.47     19.35 o 
  -4  41   5       56.88       68.10     18.28 o 
  -3  41   5       40.95       52.28     17.00 o 
  -2  41   5       36.37       51.19     22.91 o 
  -1  41   5        1.96        2.18     12.92 o 
   0  41   5       31.91       41.17     15.06 o 
   1  41   5        0.14       -3.63     18.23 o 
  -3  42   5      218.01      240.30     21.79 o 
  -2  42   5      791.10      808.32     34.03 o 
  -1  42   5      564.14      621.27     24.99 o 
   0  42   5        3.80        2.54     15.81 o 
  -3  43   5      114.46      137.10     24.36 o 
  -2  43   5        2.69        6.38     16.99 o 
  -1  43   5       21.57       18.51     16.17 o 
   0  43   5      100.68      113.93     16.80 o 
  -2  44   5      236.62      258.45     22.64 o 
  -1  44   5       56.40       49.93     15.05 o 
  -8   0   6       49.73       45.42     23.13 o 
  -7   0   6      143.79      173.04     16.19 o 
  -6   0   6      764.90      709.48     25.46 o 
  -5   0   6      352.75      323.37     15.12 o 
  -4   0   6     4383.18     4251.92    105.92 o 
  -3   0   6     1321.74     1326.07     20.43 o 
  -2   0   6     1547.46     1640.97     30.95 o 
  -1   0   6     3650.38     3706.12     89.13 o 
   0   0   6      517.14      532.24     27.40 o 
   1   0   6      376.23      423.33     18.62 o 
   2   0   6     1485.17     1571.16     46.87 o 
   3   0   6       64.58       81.60     13.22 o 
   4   0   6       45.79       80.77     15.35 o 
  -8   1   6        2.85        1.97      9.28 o 
  -7   1   6       31.50       37.80      8.52 o 
  -6   1   6       18.67       32.56      6.65 o 
  -5   1   6       37.47       46.48      5.86 o 
  -4   1   6      313.88      330.83     23.04 o 
  -3   1   6     1814.07     1814.30     19.33 o 
  -2   1   6     2619.40     2781.65     38.08 o 
  -1   1   6      628.23      714.67     15.50 o 
   0   1   6      341.15      311.70     14.70 o 
   1   1   6      340.07      402.51     31.24 o 
   2   1   6     1115.12     1182.80     23.87 o 
   3   1   6      106.03      110.07     12.47 o 
   4   1   6       39.64       38.89     10.37 o 
  -8   2   6       51.63       36.92      9.88 o 
  -7   2   6      319.54      350.74     13.39 o 
  -6   2   6      466.86      471.64     13.64 o 
  -5   2   6     2434.07     2380.08     42.66 o 
  -4   2   6     1448.06     1398.19     20.64 o 
  -3   2   6      106.95      127.68      4.90 o 
  -2   2   6     3862.82     3925.96     53.03 o 
  -1   2   6     4172.66     4225.95     60.70 o 
   0   2   6       20.61       12.84      6.56 o 
   1   2   6     2751.17     2814.85     46.82 o 
   2   2   6     1816.29     1867.56     30.89 o 
   3   2   6      227.35      192.98     11.56 o 
   4   2   6       92.16      113.33     11.53 o 
  -8   3   6        5.88        5.61     16.58 o 
  -7   3   6        3.10       11.06      8.15 o 
  -6   3   6      862.33      860.22     19.65 o 
  -5   3   6     1585.01     1591.95     30.21 o 
  -4   3   6      258.00      282.85      8.09 o 
  -3   3   6      913.33      880.48     10.97 o 
  -2   3   6     4024.78     4179.00     56.43 o 
  -1   3   6      405.73      452.95     12.82 o 
   0   3   6      137.19      143.37      9.60 o 
   1   3   6      441.92      513.65     16.09 o 
   2   3   6      867.44      898.75     17.34 o 
   3   3   6       33.16       36.46      7.59 o 
   4   3   6      247.28      206.56     12.80 o 
  -8   4   6        5.40        9.91      9.25 o 
  -7   4   6      336.33      331.26     13.08 o 
  -6   4   6       39.26       43.30      7.20 o 
  -5   4   6       15.95       33.12      5.73 o 
  -4   4   6      749.19      765.24     13.48 o 
  -3   4   6      227.05      226.02      6.15 o 
  -2   4   6       52.03       79.63      9.19 o 
  -1   4   6     2485.62     2435.15     35.86 o 
   0   4   6        4.92       12.31      5.98 o 
   1   4   6      648.23      600.44     12.47 o 
   2   4   6       76.61       99.31      6.71 o 
   3   4   6      295.68      305.59     11.66 o 
   4   4   6      476.94      416.86     18.01 o 
  -8   5   6       17.27       17.03      9.38 o 
  -7   5   6       15.59       20.52      8.14 o 
  -6   5   6      141.05      138.42      8.84 o 
  -5   5   6      513.25      490.69     13.21 o 
  -4   5   6        3.14        8.15      3.75 o 
  -3   5   6     2100.84     2095.70     22.82 o 
  -2   5   6     1216.83     1197.25     17.51 o 
  -1   5   6       23.86       31.78      4.98 o 
   0   5   6     2632.08     2635.15     48.62 o 
   1   5   6      164.33      180.10      8.15 o 
   2   5   6       35.98       38.25      7.92 o 
   3   5   6     1393.74     1355.49     26.70 o 
   4   5   6       13.95       16.23      8.48 o 
  -8   6   6       49.09       58.33     10.03 o 
  -7   6   6        2.74        1.81      7.94 o 
  -6   6   6       12.28       13.20      6.59 o 
  -5   6   6      279.88      282.37     10.29 o 
  -4   6   6      605.54      611.32     11.52 o 
  -3   6   6        7.38       15.51      1.95 o 
  -2   6   6     1113.92     1136.93     15.59 o 
  -1   6   6      325.35      327.25      6.95 o 
   0   6   6      736.17      852.66     17.49 o 
   1   6   6       67.03       75.86      5.21 o 
   2   6   6       18.30       14.92      5.43 o 
   3   6   6        0.01       17.90      7.24 o 
   4   6   6       11.63       22.85      9.79 o 
  -8   7   6       35.38       46.94     10.10 o 
  -7   7   6        0.25       -3.03      7.81 o 
  -6   7   6       69.94       73.85      7.90 o 
  -5   7   6      140.06      130.15      7.52 o 
  -4   7   6      437.96      472.29     12.63 o 
  -3   7   6     2479.32     2494.55     26.04 o 
  -2   7   6     2114.92     2081.36     27.13 o 
  -1   7   6     1231.41     1258.87     19.58 o 
   0   7   6     3918.40     3919.59     59.77 o 
   1   7   6     1373.86     1347.46     33.90 o 
   2   7   6      195.97      184.59      7.93 o 
   3   7   6      207.23      224.56     10.44 o 
   4   7   6      443.06      390.34     15.88 o 
  -8   8   6        0.21       22.00     14.28 o 
  -7   8   6      152.92      156.69     10.73 o 
  -6   8   6       76.72       74.32      7.76 o 
  -5   8   6       43.29       63.89      6.52 o 
  -4   8   6      699.42      732.11     15.54 o 
  -3   8   6        5.16       16.24      1.94 o 
  -2   8   6       24.44       24.56      1.78 o 
  -1   8   6        3.52       10.46      2.05 o 
   0   8   6       76.79      110.81      9.63 o 
   1   8   6        0.29        9.15      4.15 o 
   2   8   6       29.70       26.72      5.70 o 
   3   8   6        3.01       14.09      7.25 o 
   4   8   6        1.62        8.10      9.74 o 
  -8   9   6      429.58      447.48     19.42 o 
  -7   9   6       18.92       13.00      8.05 o 
  -6   9   6     1417.54     1362.79     27.67 o 
  -5   9   6     1096.33     1128.22     23.06 o 
  -4   9   6      173.14      177.43      5.88 o 
  -3   9   6     3249.71     3222.73     34.64 o 
  -2   9   6      910.68      859.08     10.20 o 
  -1   9   6       40.41       56.69      2.66 o 
   0   9   6     3534.16     3336.65     56.03 o 
   1   9   6      220.81      245.19      7.85 o 
   2   9   6       99.73       97.98      7.13 o 
   3   9   6      534.88      528.09     15.20 o 
   4   9   6      169.04      157.62     12.34 o 
  -8  10   6        4.00       11.98     14.82 o 
  -7  10   6      168.91      188.52     10.95 o 
  -6  10   6        0.43       16.57      6.91 o 
  -5  10   6        1.18       12.35      7.14 o 
  -4  10   6     2007.91     2040.96     28.97 o 
  -3  10   6       30.17       40.93      2.37 o 
  -2  10   6      117.71      126.82      3.06 o 
  -1  10   6      779.79      802.47     12.39 o 
   0  10   6      707.18      764.44     15.44 o 
   1  10   6      138.79      135.78      9.58 o 
   2  10   6      247.43      246.53      9.65 o 
   3  10   6      326.71      313.55     13.41 o 
   4  10   6        7.09       -0.78     10.42 o 
  -8  11   6       16.45       28.31     16.07 o 
  -7  11   6       64.72       74.30      9.20 o 
  -6  11   6      659.09      582.97     15.82 o 
  -5  11   6      303.26      282.35     11.95 o 
  -4  11   6      383.39      354.34      8.64 o 
  -3  11   6     1798.45     1788.13     20.05 o 
  -2  11   6     1376.71     1315.41     15.74 o 
  -1  11   6      648.97      633.34     10.48 o 
   0  11   6     1043.32      976.10     18.71 o 
   1  11   6     1728.13     1597.86     39.76 o 
   2  11   6      119.46      115.88      7.56 o 
   3  11   6      445.15      468.79     16.44 o 
   4  11   6        1.37       13.78     11.27 o 
  -7  12   6       76.45       73.81      9.55 o 
  -6  12   6        0.85       10.52      6.91 o 
  -5  12   6      441.98      410.67     13.91 o 
  -4  12   6       24.90       33.60      3.89 o 
  -3  12   6      441.37      479.26      7.71 o 
  -2  12   6      230.36      232.22      5.18 o 
  -1  12   6      341.56      323.30      6.47 o 
   0  12   6       80.03       85.76      5.38 o 
   1  12   6      156.56      167.51      7.13 o 
   2  12   6      732.00      678.35     20.33 o 
   3  12   6        7.13        0.08      9.13 o 
   4  12   6      256.66      226.94     15.23 o 
  -7  13   6       71.27       78.34      9.23 o 
  -6  13   6       41.32       57.87     10.52 o 
  -5  13   6     1167.52     1093.15     23.34 o 
  -4  13   6       48.02       38.92      4.11 o 
  -3  13   6     1953.81     1812.69     24.02 o 
  -2  13   6       13.78        8.36      2.52 o 
  -1  13   6      157.82      160.69      5.49 o 
   0  13   6     1054.91     1019.73     19.58 o 
   1  13   6       40.17       38.52      5.95 o 
   2  13   6      200.69      178.34     11.34 o 
   3  13   6       18.47       19.44      9.71 o 
   4  13   6       36.99       47.86     12.09 o 
  -7  14   6      208.12      209.79     11.76 o 
  -6  14   6       44.18       33.86      7.29 o 
  -5  14   6       81.15       89.44      7.24 o 
  -4  14   6     2303.32     2165.84     28.75 o 
  -3  14   6       69.74       48.98      3.86 o 
  -2  14   6     1783.26     1764.04     25.13 o 
  -1  14   6     3297.88     3265.08     53.03 o 
   0  14   6      128.50      128.09      6.78 o 
   1  14   6      738.00      687.47     17.29 o 
   2  14   6      106.34      114.67     10.12 o 
   3  14   6        3.92        8.53      9.82 o 
   4  14   6       47.66       52.45     12.06 o 
  -7  15   6       91.99      103.78     10.00 o 
  -6  15   6      120.96      127.29      8.92 o 
  -5  15   6        9.60       13.94      5.59 o 
  -4  15   6      264.41      278.06     11.84 o 
  -3  15   6       21.98       18.68      3.59 o 
  -2  15   6      125.01      119.56      4.45 o 
  -1  15   6      677.90      664.64     15.53 o 
   0  15   6      465.73      429.41     12.01 o 
   1  15   6       20.74       30.63      7.42 o 
   2  15   6      261.85      251.98     13.00 o 
   3  15   6       32.74       24.05     10.34 o 
   4  15   6      173.88      152.48     14.26 o 
  -7  16   6      174.09      168.52     13.09 o 
  -6  16   6       86.12       83.13     10.11 o 
  -5  16   6      421.82      377.81     14.33 o 
  -4  16   6     2992.55     2727.49     38.16 o 
  -3  16   6      273.23      248.00      6.81 o 
  -2  16   6     1714.28     1611.27     23.38 o 
  -1  16   6     1290.56     1228.94     25.77 o 
   0  16   6      121.56      136.15      9.38 o 
   1  16   6     1286.71     1191.45     26.15 o 
   2  16   6      404.19      413.39     19.51 o 
   3  16   6       52.15       37.06     10.12 o 
   4  16   6      105.85      112.92     13.82 o 
  -7  17   6       30.65       34.71     10.20 o 
  -6  17   6        4.57        5.91      8.28 o 
  -5  17   6      223.31      171.44      9.30 o 
  -4  17   6      443.75      431.85     16.66 o 
  -3  17   6        0.69        3.29      3.64 o 
  -2  17   6       24.47       31.92      3.53 o 
  -1  17   6       11.90       23.33      5.01 o 
   0  17   6       46.17       37.26      5.63 o 
   1  17   6        0.25        3.62      5.90 o 
   2  17   6      129.18      113.86     12.60 o 
   3  17   6       45.63       60.51     10.92 o 
   4  17   6       26.41       18.69     12.13 o 
  -7  18   6      241.13      223.13     14.29 o 
  -6  18   6       43.02       50.38      9.58 o 
  -5  18   6      861.46      783.57     26.54 o 
  -4  18   6     1641.24     1617.56     24.27 o 
  -3  18   6       29.36       27.71      4.15 o 
  -2  18   6      876.76      878.03     13.35 o 
  -1  18   6     3425.25     3243.70     62.18 o 
   0  18   6      183.05      173.08      9.79 o 
   1  18   6      552.29      552.37     17.85 o 
   2  18   6      662.13      654.25     24.94 o 
   3  18   6        1.94       13.31     11.94 o 
   4  18   6       99.61       95.45     15.88 o 
  -7  19   6       12.42       36.04     14.24 o 
  -6  19   6       47.11       18.47     13.00 o 
  -5  19   6       56.60       59.72      7.74 o 
  -4  19   6       18.42       24.33      5.12 o 
  -3  19   6      275.23      263.39      8.11 o 
  -2  19   6       70.24       71.22      4.06 o 
  -1  19   6      182.08      169.71      8.31 o 
   0  19   6     2054.69     2012.45     40.54 o 
   1  19   6      602.99      573.95     16.28 o 
   2  19   6        0.76        3.06     10.78 o 
   3  19   6      110.40      116.47     12.48 o 
   4  19   6      146.76      166.94     17.91 o 
  -7  20   6       56.61       49.29     15.23 o 
  -6  20   6        9.57       -7.09      8.58 o 
  -5  20   6     1255.05     1146.29     34.17 o 
  -4  20   6      185.41      167.70      7.35 o 
  -3  20   6      122.48      124.16      5.76 o 
  -2  20   6     3740.87     3654.91     53.02 o 
  -1  20   6     2463.90     2558.04     78.00 o 
   0  20   6     1194.68     1116.88     24.93 o 
   1  20   6      311.11      293.38     11.72 o 
   2  20   6      235.66      262.01     16.69 o 
   3  20   6        1.78        5.90     12.56 o 
   4  20   6       31.10       60.33     17.40 o 
  -7  21   6       16.73       -0.52     14.32 o 
  -6  21   6      141.10      115.37     11.09 o 
  -5  21   6      129.45      126.24      8.23 o 
  -4  21   6      276.02      258.43      8.96 o 
  -3  21   6     1005.83      937.53     15.79 o 
  -2  21   6      887.33      883.10     19.27 o 
  -1  21   6     4045.93     3814.27     73.09 o 
   0  21   6      953.12      898.47     21.49 o 
   1  21   6        7.56        1.79      9.51 o 
   2  21   6      143.69      143.99     14.29 o 
   3  21   6      322.54      294.81     20.31 o 
   4  21   6       10.65       11.61     19.55 o 
  -7  22   6      248.62      236.81     20.03 o 
  -6  22   6      185.45      177.44     12.86 o 
  -5  22   6       62.59       57.05      7.77 o 
  -4  22   6      112.55      117.56      8.16 o 
  -3  22   6        0.78        6.87      5.06 o 
  -2  22   6      509.86      491.53     11.12 o 
  -1  22   6      139.44      140.03      7.75 o 
   0  22   6      172.83      174.42      9.61 o 
   1  22   6      203.25      207.45     23.22 o 
   2  22   6      311.26      281.41     48.46 o 
   3  22   6       28.28       33.71     23.16 o 
  -7  23   6        1.80        3.27     17.17 o 
  -6  23   6      526.99      512.30     18.68 o 
  -5  23   6      518.74      489.55     20.58 o 
  -4  23   6       21.30       11.04      6.73 o 
  -3  23   6      450.41      460.85     18.48 o 
  -2  23   6      865.61      829.18     20.55 o 
  -1  23   6      137.76      141.63      7.96 o 
   0  23   6      382.84      369.19     13.39 o 
   1  23   6      747.94      717.01     26.24 o 
   2  23   6        1.90       -6.86     11.15 o 
   3  23   6      340.22      362.38     42.50 o 
  -7  24   6        6.86      -27.88     27.88 o 
  -6  24   6       27.25       28.78      8.86 o 
  -5  24   6        3.64        9.22      7.37 o 
  -4  24   6      234.78      198.46      9.96 o 
  -3  24   6      242.07      230.23      8.76 o 
  -2  24   6     1073.46     1016.86     26.54 o 
  -1  24   6       34.10       31.95      6.29 o 
   0  24   6        0.50        5.96      6.26 o 
   1  24   6      197.98      190.59     14.71 o 
   2  24   6        2.28        6.42     12.14 o 
   3  24   6        0.78       -5.35     11.67 o 
  -7  25   6      130.78       88.90     31.54 o 
  -6  25   6      422.23      400.28     15.14 o 
  -5  25   6      366.27      336.53     13.76 o 
  -4  25   6      160.55      143.84      9.92 o 
  -3  25   6     1881.05     1804.98     86.78 o 
  -2  25   6      767.94      718.15     26.83 o 
  -1  25   6       61.80       64.14      7.25 o 
   0  25   6      440.78      450.34     18.51 o 
   1  25   6      110.14      129.71     11.88 o 
   2  25   6       90.09       86.65     11.97 o 
   3  25   6        7.56       -2.04     13.98 o 
  -6  26   6       15.78       20.45      9.61 o 
  -5  26   6        4.91       -0.78      8.54 o 
  -4  26   6       10.35        9.28      7.91 o 
  -3  26   6        4.61       11.97      9.24 o 
  -2  26   6       58.48       60.20      8.28 o 
  -1  26   6       28.36       20.80      7.03 o 
   0  26   6       21.60       28.11      8.08 o 
   1  26   6       21.29       19.51     10.31 o 
   2  26   6       43.88       69.70     11.86 o 
   3  26   6       34.02       26.01     13.18 o 
  -6  27   6      182.42      168.03     14.91 o 
  -5  27   6      213.35      203.18     13.04 o 
  -4  27   6      170.58      179.78     17.76 o 
  -3  27   6     1848.32     1773.33     84.41 o 
  -2  27   6      447.05      421.87     17.57 o 
  -1  27   6       42.61       38.26      8.26 o 
   0  27   6     1363.65     1332.31     34.07 o 
   1  27   6      175.51      167.07     13.38 o 
   2  27   6       12.51        9.27     11.49 o 
   3  27   6      154.50      149.27     18.13 o 
  -6  28   6        7.60        4.88     11.61 o 
  -5  28   6        9.47       -9.16      9.16 o 
  -4  28   6      355.20      344.67     13.72 o 
  -3  28   6       24.07       29.09      9.57 o 
  -2  28   6      191.37      201.43     12.86 o 
  -1  28   6      273.65      270.74     14.86 o 
   0  28   6       46.40       58.86     10.95 o 
   1  28   6       87.47       95.61     12.74 o 
   2  28   6      147.35      160.19     14.77 o 
   3  28   6       81.65       78.44     14.72 o 
  -6  29   6      158.78      177.85     15.84 o 
  -5  29   6       18.42       23.16      9.48 o 
  -4  29   6       97.55      117.45     18.49 o 
  -3  29   6      497.10      509.64     19.02 o 
  -2  29   6       94.32      107.08     10.98 o 
  -1  29   6      398.07      376.52     14.97 o 
   0  29   6      767.12      740.64     23.86 o 
   1  29   6      111.89      145.93     13.93 o 
   2  29   6      223.90      224.87     16.26 o 
   3  29   6      376.58      373.62     20.53 o 
  -6  30   6        0.81      -11.05     13.82 o 
  -5  30   6      266.06      259.15     19.85 o 
  -4  30   6       95.80       88.99     12.50 o 
  -3  30   6       15.54       29.48     10.08 o 
  -2  30   6      145.73      147.66     12.50 o 
  -1  30   6      357.59      375.84     17.95 o 
   0  30   6       11.78       11.24     11.12 o 
   1  30   6      423.21      416.04     19.72 o 
   2  30   6      189.89      183.01     16.02 o 
   3  30   6       24.23        3.17     16.86 o 
  -6  31   6        8.90       20.14     13.02 o 
  -5  31   6       85.68       97.45     11.47 o 
  -4  31   6       71.13       85.90     13.91 o 
  -3  31   6      187.56      210.15     14.22 o 
  -2  31   6      125.87      134.65     14.87 o 
  -1  31   6      103.44       97.60     12.75 o 
   0  31   6      271.38      268.17     16.16 o 
   1  31   6       13.60       16.54     12.43 o 
   2  31   6       75.88       65.21     15.85 o 
  -6  32   6       42.57       14.29     17.92 o 
  -5  32   6      111.07      109.09     19.46 o 
  -4  32   6      796.61      771.03     25.16 o 
  -3  32   6       66.05       85.46     11.86 o 
  -2  32   6      854.51      841.62     26.45 o 
  -1  32   6     1178.94     1117.55     32.06 o 
   0  32   6       58.03       59.79     13.47 o 
   1  32   6      258.66      260.03     17.27 o 
   2  32   6      107.32       99.28     15.07 o 
  -5  33   6       16.06       14.89     13.30 o 
  -4  33   6        2.78        2.85     11.91 o 
  -3  33   6       10.76       13.95     11.41 o 
  -2  33   6       18.91       32.22     11.61 o 
  -1  33   6       27.68       21.92     11.77 o 
   0  33   6       27.19       21.88     12.13 o 
   1  33   6       17.53       22.31     13.22 o 
   2  33   6       14.76       19.82     14.24 o 
  -5  34   6       89.01       99.64     14.95 o 
  -4  34   6      554.07      592.05     23.59 o 
  -3  34   6       65.02       70.51     12.36 o 
  -2  34   6      556.32      554.44     40.39 o 
  -1  34   6      357.58      304.93     17.65 o 
   0  34   6        7.20       14.84     12.70 o 
   1  34   6      411.22      411.84     40.31 o 
   2  34   6      159.55      152.52     17.10 o 
  -5  35   6       44.82       46.71     13.87 o 
  -4  35   6       11.91        9.87     15.13 o 
  -3  35   6       71.31       82.83     14.73 o 
  -2  35   6       44.97       59.86     12.20 o 
  -1  35   6       48.36       49.94     13.36 o 
   0  35   6       88.31      115.09     15.21 o 
   1  35   6        1.41       23.39     14.03 o 
   2  35   6        2.14       13.06     14.63 o 
  -5  36   6      162.82      184.73     17.01 o 
  -4  36   6      597.71      675.07     38.25 o 
  -3  36   6       67.60       77.91     13.08 o 
  -2  36   6      341.96      384.92     19.23 o 
  -1  36   6      811.01      754.45     30.60 o 
   0  36   6       26.42       11.06     14.39 o 
   1  36   6      225.56      202.63     17.87 o 
  -5  37   6      197.15      225.51     17.99 o 
  -4  37   6        3.41        0.42     14.32 o 
  -3  37   6      343.58      361.41     18.83 o 
  -2  37   6      249.51      280.53     19.89 o 
  -1  37   6        5.90       16.87     13.22 o 
   0  37   6      132.60      139.55     26.40 o 
   1  37   6       26.89       23.26     15.12 o 
  -4  38   6      155.48      161.94     16.44 o 
  -3  38   6        5.38       12.06     12.22 o 
  -2  38   6      107.82      133.27     20.46 o 
  -1  38   6      237.17      241.11     17.49 o 
   0  38   6       89.20      104.53     15.73 o 
   1  38   6       89.15       64.17     16.36 o 
  -4  39   6       62.95       61.07     17.24 o 
  -3  39   6      548.14      612.82     24.41 o 
  -2  39   6       56.55       67.35     17.77 o 
  -1  39   6        6.38       -1.32     12.86 o 
   0  39   6      282.43      268.27     19.35 o 
   1  39   6      260.45      247.90     19.90 o 
  -4  40   6        4.84        5.91     16.48 o 
  -3  40   6      109.97      107.31     18.92 o 
  -2  40   6        3.26       27.96     31.83 o 
  -1  40   6       13.24       21.34     14.11 o 
   0  40   6       39.25       59.11     15.84 o 
  -3  41   6      102.22       98.25     18.59 o 
  -2  41   6      238.35      241.38     22.37 o 
  -1  41   6       82.84      110.46     16.16 o 
   0  41   6      274.14      268.78     19.68 o 
  -3  42   6       45.40       36.16     17.96 o 
  -2  42   6       49.76       74.91     18.60 o 
  -1  42   6       40.48       55.21     19.06 o 
  -2  43   6       83.52      118.07     19.12 o 
  -1  43   6      291.54      335.26     20.56 o 
  -8   1   7      423.53      424.90     15.92 o 
  -7   1   7       14.19       10.54      7.58 o 
  -6   1   7      296.86      290.37     11.38 o 
  -5   1   7     2680.19     2633.41     46.90 o 
  -4   1   7      742.20      736.43     12.39 o 
  -3   1   7     3683.31     3571.08     45.28 o 
  -2   1   7      394.42      367.74      8.63 o 
  -1   1   7       11.13       12.04      3.40 o 
   0   1   7      988.61     1009.28     31.48 o 
   1   1   7      234.59      260.06     11.24 o 
   2   1   7      257.35      257.61     12.43 o 
   3   1   7      149.64      166.30     12.21 o 
   4   1   7       36.92       43.43     11.09 o 
  -8   2   7       18.10        7.09      9.40 o 
  -7   2   7      171.47      171.84     10.79 o 
  -6   2   7        0.78       20.17      7.04 o 
  -5   2   7       74.96      101.32      9.77 o 
  -4   2   7     2035.36     1986.04     25.77 o 
  -3   2   7       43.83       62.61     11.32 o 
  -2   2   7      966.42      943.06     16.85 o 
  -1   2   7      332.40      336.88     10.43 o 
   0   2   7      107.38      148.71     12.78 o 
   1   2   7      407.94      429.87     14.57 o 
   2   2   7       27.00       33.38      8.57 o 
   3   2   7       11.94       25.27     11.17 o 
   4   2   7       78.03       83.43     11.95 o 
  -8   3   7        4.89        0.41      9.48 o 
  -7   3   7       75.72       94.82      9.38 o 
  -6   3   7      734.96      701.09     17.63 o 
  -5   3   7       52.84       71.90      6.43 o 
  -4   3   7      778.38      838.76     12.25 o 
  -3   3   7      441.78      487.92     11.37 o 
  -2   3   7     2626.49     2711.82     40.05 o 
  -1   3   7        2.08       14.56      3.30 o 
   0   3   7     2528.51     2513.19     68.31 o 
   1   3   7     1026.54     1059.34     34.86 o 
   2   3   7        3.67        8.90      8.28 o 
   3   3   7      393.11      405.03     21.93 o 
   4   3   7       28.81       30.02     11.19 o 
  -8   4   7        4.29       13.75      9.42 o 
  -7   4   7       82.91       79.99      9.16 o 
  -6   4   7       22.51       31.36      6.88 o 
  -5   4   7      398.19      391.25     12.61 o 
  -4   4   7     1388.05     1409.60     18.91 o 
  -3   4   7      214.14      208.56      6.11 o 
  -2   4   7      257.79      296.78      7.07 o 
  -1   4   7     2141.88     2192.21     32.81 o 
   0   4   7     1703.60     1845.34     51.89 o 
   1   4   7       18.92       41.61      8.17 o 
   2   4   7      214.64      230.53     12.05 o 
   3   4   7       19.16       13.78      9.74 o 
   4   4   7       89.21      102.83     12.19 o 
  -8   5   7        2.51        4.15      9.37 o 
  -7   5   7        2.13       14.57      8.14 o 
  -6   5   7      555.87      524.71     17.58 o 
  -5   5   7      399.76      391.28     13.51 o 
  -4   5   7        6.96       21.30      4.69 o 
  -3   5   7      901.26      891.30     13.76 o 
  -2   5   7     1730.57     1813.64     27.62 o 
  -1   5   7      382.02      449.63      9.00 o 
   0   5   7      260.22      289.01     20.34 o 
   1   5   7        9.27       19.09      5.33 o 
   2   5   7      107.72      108.12      8.32 o 
   3   5   7        9.59       18.17      9.84 o 
   4   5   7       70.72       26.57     13.58 o 
  -8   6   7        5.21        1.89      9.07 o 
  -7   6   7      274.33      259.41     13.44 o 
  -6   6   7      133.81      161.22      9.33 o 
  -5   6   7      400.66      377.62     11.64 o 
  -4   6   7      883.35      850.22     14.97 o 
  -3   6   7       71.70       76.46      3.65 o 
  -2   6   7     2973.78     3089.73     45.31 o 
  -1   6   7     1844.23     1873.26     28.52 o 
   0   6   7      494.39      498.25     12.71 o 
   1   6   7      528.76      513.61     13.01 o 
   2   6   7      476.12      472.73     24.57 o 
   3   6   7      158.21      146.52      9.95 o 
   4   6   7       99.10       93.51     14.54 o 
  -8   7   7        6.54       14.76      9.63 o 
  -7   7   7        8.11       26.65      8.12 o 
  -6   7   7      227.59      202.92      9.93 o 
  -5   7   7        8.72       19.14      5.84 o 
  -4   7   7        3.95       13.45      3.78 o 
  -3   7   7       20.65       24.30      2.92 o 
  -2   7   7       50.28       51.13      5.29 o 
  -1   7   7       62.46      106.96      8.15 o 
   0   7   7       19.08       19.85      5.13 o 
   1   7   7      925.65      911.96     18.76 o 
   2   7   7        8.43       16.06      6.67 o 
   3   7   7       71.12       76.74      8.91 o 
   4   7   7        5.96        6.86     15.63 o 
  -8   8   7        3.14        7.38     10.00 o 
  -7   8   7      424.19      432.11     14.76 o 
  -6   8   7      555.27      542.84     15.45 o 
  -5   8   7      234.78      243.54     10.53 o 
  -4   8   7      827.40      824.15     13.45 o 
  -3   8   7     1110.34     1057.71     13.23 o 
  -2   8   7       11.64       12.77      3.33 o 
  -1   8   7     1748.98     1674.73     31.46 o 
   0   8   7      537.02      554.27     13.82 o 
   1   8   7      382.45      361.87     16.57 o 
   2   8   7      542.91      558.23     14.76 o 
   3   8   7        1.62       10.45      8.03 o 
   4   8   7        2.02       -9.22     15.39 o 
  -8   9   7        8.75       22.45     11.80 o 
  -7   9   7        1.10        8.92      7.77 o 
  -6   9   7       32.95       34.58      7.40 o 
  -5   9   7       15.97       23.63      6.10 o 
  -4   9   7        0.20       11.03      3.46 o 
  -3   9   7        3.79       11.90      2.13 o 
  -2   9   7       19.98       21.01      2.76 o 
  -1   9   7       42.16       59.94      4.40 o 
   0   9   7       21.07       30.98      4.56 o 
   1   9   7      178.14      163.63      7.78 o 
   2   9   7        1.04        6.73      6.63 o 
   3   9   7       12.22       24.89     10.50 o 
   4   9   7       77.88       79.45     13.04 o 
  -8  10   7       84.19       96.23     13.17 o 
  -7  10   7      166.97      164.28     10.80 o 
  -6  10   7       41.79       38.51      7.35 o 
  -5  10   7      210.88      198.47     10.61 o 
  -4  10   7     1785.35     1758.18     23.59 o 
  -3  10   7      228.80      228.67      4.65 o 
  -2  10   7      585.97      609.22     11.02 o 
  -1  10   7     1699.26     1657.30     29.10 o 
   0  10   7      295.95      308.17      9.10 o 
   1  10   7      215.37      203.99      9.39 o 
   2  10   7      396.83      408.19     14.48 o 
   3  10   7       28.51       28.99     10.47 o 
   4  10   7      118.12      115.98     14.09 o 
  -8  11   7       68.80       71.13     18.47 o 
  -7  11   7       29.23       25.85      9.07 o 
  -6  11   7       10.46       21.14      7.04 o 
  -5  11   7        4.03       16.48      5.85 o 
  -4  11   7       27.21       53.37      4.17 o 
  -3  11   7      507.31      538.51      8.31 o 
  -2  11   7       51.67       56.37      2.88 o 
  -1  11   7       16.03       22.88      3.61 o 
   0  11   7       63.62       71.75      5.34 o 
   1  11   7      100.63      107.76      7.54 o 
   2  11   7       32.33       37.73      7.70 o 
   3  11   7       58.53       49.65     11.14 o 
   4  11   7        8.85        7.03     11.83 o 
  -8  12   7      164.24      194.93     23.76 o 
  -7  12   7       76.06       82.24      9.32 o 
  -6  12   7      485.94      459.35     17.81 o 
  -5  12   7      227.92      250.41     10.12 o 
  -4  12   7     2137.53     2055.88     29.34 o 
  -3  12   7      659.32      652.74     10.83 o 
  -2  12   7      618.18      588.11      9.07 o 
  -1  12   7     1183.00     1157.81     21.48 o 
   0  12   7       38.70       38.50      4.83 o 
   1  12   7      262.93      251.16     10.45 o 
   2  12   7      796.71      748.37     58.17 o 
   3  12   7        0.84       -2.68     10.11 o 
   4  12   7        3.45       17.71     12.42 o 
  -7  13   7        2.05        0.01      9.21 o 
  -6  13   7      451.82      400.57     17.82 o 
  -5  13   7     1164.14     1092.89     27.80 o 
  -4  13   7      142.52      144.44      5.72 o 
  -3  13   7      198.10      231.00      6.76 o 
  -2  13   7     1025.25     1022.52     14.33 o 
  -1  13   7       12.86       14.09      4.12 o 
   0  13   7      406.45      386.51     10.53 o 
   1  13   7      143.77      152.71     11.96 o 
   2  13   7       86.97       95.36     12.04 o 
   3  13   7       26.23       19.56     11.01 o 
  -7  14   7      177.38      175.72     13.16 o 
  -6  14   7       49.46       54.66      9.12 o 
  -5  14   7       69.88       71.62     10.93 o 
  -4  14   7      619.89      544.37     12.83 o 
  -3  14   7     1224.54     1138.14     18.72 o 
  -2  14   7       52.78       65.95      3.72 o 
  -1  14   7      950.28      887.05     19.60 o 
   0  14   7      336.33      301.91     10.49 o 
   1  14   7       53.54       61.81     16.23 o 
   2  14   7       80.66       67.31     11.45 o 
   3  14   7       22.46       32.06     10.92 o 
  -7  15   7       11.54        0.80      9.81 o 
  -6  15   7       69.57       70.52      9.60 o 
  -5  15   7      531.53      450.92     15.44 o 
  -4  15   7      185.72      152.04      6.08 o 
  -3  15   7     2436.23     2260.03     34.25 o 
  -2  15   7     2588.02     2520.64     35.09 o 
  -1  15   7        3.14        3.20      4.39 o 
   0  15   7     1438.58     1343.62     29.11 o 
   1  15   7     1113.33     1037.01     32.16 o 
   2  15   7       56.49       33.31     11.80 o 
   3  15   7      238.02      257.38     15.51 o 
  -7  16   7        8.99        5.25     10.14 o 
  -6  16   7       27.48       52.36     13.52 o 
  -5  16   7       62.07       54.84      6.97 o 
  -4  16   7      219.36      177.32      6.50 o 
  -3  16   7      352.19      328.86      9.86 o 
  -2  16   7       52.65       69.40      4.44 o 
  -1  16   7       37.26       46.33      5.39 o 
   0  16   7      112.00      121.83      7.64 o 
   1  16   7      622.25      567.93     31.07 o 
   2  16   7       16.42        8.37     13.75 o 
   3  16   7       71.37       52.31     13.60 o 
  -7  17   7       93.48       86.79     11.53 o 
  -6  17   7      475.86      448.24     16.35 o 
  -5  17   7      827.78      774.17     18.26 o 
  -4  17   7       41.27       38.28      5.19 o 
  -3  17   7     2001.21     2012.96     31.13 o 
  -2  17   7     2341.29     2328.01     35.15 o 
  -1  17   7       26.36       25.37      5.32 o 
   0  17   7      774.95      721.63     18.06 o 
   1  17   7      912.61      853.23     27.85 o 
   2  17   7       57.03       24.78     11.27 o 
   3  17   7      113.48      107.99     15.52 o 
  -7  18   7      115.25      131.88     19.77 o 
  -6  18   7      102.94       94.68     10.57 o 
  -5  18   7      322.34      306.89     10.66 o 
  -4  18   7        6.57        9.96      4.83 o 
  -3  18   7       11.82       17.09      4.44 o 
  -2  18   7      108.02      128.77      7.35 o 
  -1  18   7      157.31      146.44      7.67 o 
   0  18   7       14.87       20.40      6.19 o 
   1  18   7       43.33       49.94     10.18 o 
   2  18   7      144.84      136.77     13.81 o 
   3  18   7       91.10       64.67     33.70 o 
  -7  19   7       36.03       46.20     11.48 o 
  -6  19   7       59.35       65.23      9.88 o 
  -5  19   7      182.34      187.77      8.98 o 
  -4  19   7       84.96       88.01      6.48 o 
  -3  19   7      547.22      560.99     11.94 o 
  -2  19   7      491.41      488.79     13.79 o 
  -1  19   7       18.99       26.55      6.06 o 
   0  19   7     2622.55     2486.48     49.34 o 
   1  19   7       39.23       62.00     20.95 o 
   2  19   7       25.14       26.34     11.80 o 
   3  19   7      408.54      381.02     30.20 o 
  -7  20   7       77.15      112.27     19.94 o 
  -6  20   7      214.37      215.80     11.52 o 
  -5  20   7       49.08       50.94      7.31 o 
  -4  20   7       72.27       80.70      6.37 o 
  -3  20   7      182.68      192.72      6.86 o 
  -2  20   7        8.52       15.39      5.84 o 
  -1  20   7      194.39      206.07     10.92 o 
   0  20   7      211.28      198.56      9.91 o 
   1  20   7      610.81      527.62     40.63 o 
   2  20   7       83.56       70.82     16.98 o 
   3  20   7        7.27       16.08     17.57 o 
  -7  21   7       13.26       10.71     10.85 o 
  -6  21   7      129.55      139.81     10.36 o 
  -5  21   7      607.02      566.42     16.08 o 
  -4  21   7        9.09       13.76      5.60 o 
  -3  21   7      553.97      555.93     17.99 o 
  -2  21   7      812.96      767.45     19.10 o 
  -1  21   7       84.90       92.28      7.79 o 
   0  21   7      304.65      307.76     14.80 o 
   1  21   7      320.31      314.17     17.35 o 
   2  21   7        8.35        7.96     11.83 o 
   3  21   7        2.87        1.58     13.90 o 
  -7  22   7       14.87       17.70     11.33 o 
  -6  22   7      114.29      116.69     13.05 o 
  -5  22   7        6.45       -1.31      7.19 o 
  -4  22   7     1005.51      977.52     25.50 o 
  -3  22   7      393.13      391.72     10.78 o 
  -2  22   7      346.27      346.42     12.88 o 
  -1  22   7     1280.74     1281.56     28.45 o 
   0  22   7      167.30      162.84     10.73 o 
   1  22   7      128.45      133.76     13.36 o 
   2  22   7      157.22      134.66     15.21 o 
   3  22   7       80.51       71.04     15.63 o 
  -7  23   7       24.25       22.86     12.54 o 
  -6  23   7      140.48      164.25     11.18 o 
  -5  23   7      239.88      249.37     13.61 o 
  -4  23   7      194.23      194.85     10.14 o 
  -3  23   7      312.01      322.32      9.81 o 
  -2  23   7        7.13        6.42      7.00 o 
  -1  23   7      147.81      153.11     10.42 o 
   0  23   7       13.60       23.45     16.18 o 
   1  23   7      215.24      184.92     14.98 o 
   2  23   7       10.40       -8.73     12.74 o 
   3  23   7       66.42       65.03     16.16 o 
  -7  24   7      496.99      461.67     26.94 o 
  -6  24   7        9.20        4.88     11.68 o 
  -5  24   7      145.82      160.26     10.32 o 
  -4  24   7     2017.12     1913.19     33.18 o 
  -3  24   7      186.00      215.78     10.10 o 
  -2  24   7      263.99      277.87     12.01 o 
  -1  24   7     1297.52     1298.94     28.51 o 
   0  24   7     2089.50     1973.39     55.30 o 
   1  24   7      154.35      148.83     14.56 o 
   2  24   7      299.54      326.13     36.95 o 
   3  24   7       75.68       84.59     16.55 o 
  -7  25   7       12.17       17.87     17.26 o 
  -6  25   7       77.28       61.03      9.90 o 
  -5  25   7       12.54       10.86      8.13 o 
  -4  25   7        1.23       13.13      6.85 o 
  -3  25   7      269.24      262.40     14.01 o 
  -2  25   7       23.25        9.87     11.58 o 
  -1  25   7      945.42      935.97     22.92 o 
   0  25   7        4.51        7.41     18.01 o 
   1  25   7       37.07       45.26     12.72 o 
   2  25   7       29.13       29.91     14.20 o 
   3  25   7      105.15      107.10     14.61 o 
  -6  26   7      144.31      134.64     14.25 o 
  -5  26   7       24.10       23.65      8.14 o 
  -4  26   7      405.96      409.47     12.76 o 
  -3  26   7     1096.74     1101.31     51.43 o 
  -2  26   7      183.62      196.90     13.94 o 
  -1  26   7      992.73     1002.32     24.46 o 
   0  26   7      171.04      175.89     12.83 o 
   1  26   7        5.41        1.90     12.17 o 
   2  26   7      396.22      433.12     19.61 o 
  -6  27   7       44.58       46.02     10.23 o 
  -5  27   7      113.04       91.47      8.96 o 
  -4  27   7      557.16      532.22     17.01 o 
  -3  27   7        9.50       21.12      9.91 o 
  -2  27   7       58.63       46.56     10.04 o 
  -1  27   7        1.17        6.40      8.26 o 
   0  27   7       27.20       32.51     10.59 o 
   1  27   7      275.88      253.90     15.42 o 
   2  27   7        0.19        2.10     12.24 o 
  -6  28   7       97.30       96.55     11.02 o 
  -5  28   7      133.70      129.77      9.88 o 
  -4  28   7      137.49      139.72      9.25 o 
  -3  28   7       37.40       36.44     10.40 o 
  -2  28   7      525.70      512.28     19.81 o 
  -1  28   7      788.61      757.55     20.99 o 
   0  28   7       25.10       17.60     10.71 o 
   1  28   7      250.02      252.68     15.70 o 
   2  28   7      183.12      197.38     15.73 o 
  -6  29   7      111.18      121.47     11.61 o 
  -5  29   7       76.63       51.75      8.90 o 
  -4  29   7        1.05       -8.24      8.24 o 
  -3  29   7       58.35       71.81     11.39 o 
  -2  29   7      145.57      139.26     12.55 o 
  -1  29   7        5.11        1.13     10.24 o 
   0  29   7      134.33      146.60     13.55 o 
   1  29   7        4.67        6.65     11.91 o 
   2  29   7        6.65       10.42     13.45 o 
  -6  30   7      160.59      157.97     12.69 o 
  -5  30   7       24.35       25.57      8.91 o 
  -4  30   7      264.80      278.61     20.03 o 
  -3  30   7      342.87      372.38     17.73 o 
  -2  30   7       28.25       41.96     10.96 o 
  -1  30   7      458.55      434.65     19.28 o 
   0  30   7       29.43       32.41     11.93 o 
   1  30   7       70.05       74.62     13.55 o 
   2  30   7      135.21      134.82     15.80 o 
  -6  31   7       93.75       85.25     13.88 o 
  -5  31   7      304.00      279.08     14.52 o 
  -4  31   7        0.19       -8.24     13.59 o 
  -3  31   7       92.95       87.81     12.35 o 
  -2  31   7     1248.20     1175.27     32.67 o 
  -1  31   7        0.65       -5.28     11.03 o 
   0  31   7      491.24      456.64     20.48 o 
   1  31   7      564.79      560.70     23.32 o 
   2  31   7        1.18       -1.22     13.79 o 
  -6  32   7        3.51       11.00     12.87 o 
  -5  32   7       14.02       19.01     12.67 o 
  -4  32   7      255.22      284.90     16.95 o 
  -3  32   7        1.13       10.31     11.16 o 
  -2  32   7       33.55       43.90     14.40 o 
  -1  32   7       36.40       49.84     12.61 o 
   0  32   7        3.74        0.41     12.04 o 
   1  32   7      188.99      208.53     16.74 o 
   2  32   7       11.93       14.71     14.14 o 
  -5  33   7      594.93      578.23     19.36 o 
  -4  33   7       39.12       35.05     11.84 o 
  -3  33   7      874.18      873.63     53.71 o 
  -2  33   7      467.83      427.73     24.27 o 
  -1  33   7       20.66       23.64     12.57 o 
   0  33   7      707.54      643.70     24.73 o 
   1  33   7      236.54      248.73     37.01 o 
  -5  34   7       30.89       33.65     11.24 o 
  -4  34   7       23.16       25.28     12.16 o 
  -3  34   7       27.26       31.04     12.26 o 
  -2  34   7      105.44      105.57     22.81 o 
  -1  34   7       52.86       72.38     20.85 o 
   0  34   7      135.65      140.70     15.60 o 
   1  34   7       29.81       40.35     14.63 o 
  -5  35   7      194.58      219.01     14.41 o 
  -4  35   7       10.53      -10.00     12.41 o 
  -3  35   7      430.18      430.01     19.88 o 
  -2  35   7      660.46      679.10     33.90 o 
  -1  35   7      148.75      166.19     18.24 o 
   0  35   7      118.49      110.59     15.64 o 
   1  35   7       39.64       51.94     16.65 o 
  -5  36   7       35.22       38.25     14.33 o 
  -4  36   7       52.57       50.40     13.65 o 
  -3  36   7       58.36       65.00     13.99 o 
  -2  36   7      165.76      183.23     19.52 o 
  -1  36   7      413.22      386.43     20.68 o 
   0  36   7        1.43      -13.66     13.66 o 
   1  36   7        2.63       -6.89     14.28 o 
  -4  37   7        0.38      -10.88     12.77 o 
  -3  37   7       89.41      103.77     14.23 o 
  -2  37   7       24.28       42.52     17.01 o 
  -1  37   7       14.57       12.80     18.35 o 
   0  37   7      256.40      237.01     32.72 o 
  -4  38   7      183.64      209.67     16.98 o 
  -3  38   7      206.31      209.32     16.45 o 
  -2  38   7        7.63        6.07     18.96 o 
  -1  38   7      147.83      131.40     16.09 o 
   0  38   7      180.13      162.74     40.45 o 
  -4  39   7       12.18       16.64     13.65 o 
  -3  39   7      378.13      436.06     21.12 o 
  -2  39   7       69.58      103.33     35.40 o 
  -1  39   7       34.68       49.88     16.29 o 
   0  39   7       15.07      -18.36     18.36 o 
  -3  40   7      152.11      191.08     18.23 o 
  -2  40   7      185.88      228.26     41.04 o 
  -1  40   7      138.46      116.89     23.86 o 
  -3  41   7       38.57       22.62     20.36 o 
  -2  41   7       17.14       -3.68     21.32 o 
  -1  41   7        0.46        8.53     14.66 o 
  -8   0   8       43.64       43.16     13.58 o 
  -7   0   8      482.32      485.90     22.53 o 
  -6   0   8      221.84      209.38     14.64 o 
  -5   0   8      126.24      111.25     21.54 o 
  -4   0   8     5727.06     5495.49    131.24 o 
  -3   0   8    10824.27    10638.53    208.30 o 
  -2   0   8      643.07      696.37     21.42 o 
  -1   0   8     3515.99     3664.86     89.91 o 
   0   0   8     2170.58     2173.97     86.48 o 
   1   0   8      385.55      426.09     31.21 o 
   2   0   8      574.13      558.49     27.14 o 
   3   0   8      158.36      160.72     18.83 o 
  -8   1   8        6.17       11.67      9.22 o 
  -7   1   8       34.87       46.84      8.72 o 
  -6   1   8        0.84       26.56      7.05 o 
  -5   1   8       22.12       28.89      6.26 o 
  -4   1   8     1038.40     1026.95     34.90 o 
  -3   1   8     1070.47     1237.94     44.54 o 
  -2   1   8     1211.03     1295.96     24.49 o 
  -1   1   8       68.28       91.34      8.58 o 
   0   1   8      126.12      154.63     14.53 o 
   1   1   8      290.74      296.56     17.89 o 
   2   1   8      110.54      124.64     11.28 o 
   3   1   8       15.14       18.02     10.96 o 
  -8   2   8        2.37        5.06      9.37 o 
  -7   2   8      117.00      129.79     10.44 o 
  -6   2   8      882.16      824.98     19.05 o 
  -5   2   8      239.40      245.30      9.87 o 
  -4   2   8      207.62      250.64     18.21 o 
  -3   2   8      299.50      365.92     20.49 o 
  -2   2   8       43.76       78.37      6.31 o 
  -1   2   8      424.25      467.23     14.33 o 
   0   2   8       28.77       33.19     12.72 o 
   1   2   8      168.92      202.41     16.01 o 
   2   2   8      422.25      410.54     19.99 o 
   3   2   8       88.32       68.99     11.54 o 
  -8   3   8       10.28       14.30      9.91 o 
  -7   3   8       26.40       32.56      8.37 o 
  -6   3   8      161.89      187.62      9.86 o 
  -5   3   8      360.51      331.07     11.19 o 
  -4   3   8      115.02      127.21      6.98 o 
  -3   3   8      102.19      123.88      4.78 o 
  -2   3   8     1639.57     1641.49     27.63 o 
  -1   3   8      107.54      117.32      9.31 o 
   0   3   8       33.20       53.19     10.49 o 
   1   3   8     1148.54     1176.15     38.10 o 
   2   3   8        8.75       22.44      9.69 o 
   3   3   8        0.91       13.31     10.73 o 
  -8   4   8       79.84       76.03     13.35 o 
  -7   4   8        9.48       17.55      8.10 o 
  -6   4   8       87.25       92.88      8.29 o 
  -5   4   8       17.97       23.61      6.15 o 
  -4   4   8      476.56      467.08     10.96 o 
  -3   4   8       12.03       16.80      4.06 o 
  -2   4   8        3.78       28.95      9.60 o 
  -1   4   8     1488.22     1540.36     33.99 o 
   0   4   8      435.88      467.13     20.60 o 
   1   4   8      703.15      683.94     26.00 o 
   2   4   8       71.41       87.65     10.86 o 
   3   4   8      382.87      365.82     16.93 o 
  -8   5   8       66.84       76.24     10.34 o 
  -7   5   8      182.51      183.77     11.28 o 
  -6   5   8       16.86        6.99      7.12 o 
  -5   5   8      366.58      354.46     13.17 o 
  -4   5   8      402.44      387.69     11.50 o 
  -3   5   8      203.88      201.49      6.39 o 
  -2   5   8      473.63      442.52     10.30 o 
  -1   5   8       52.80       91.38     25.55 o 
   0   5   8     1167.92     1146.39     65.55 o 
   1   5   8      124.72      167.84     14.62 o 
   2   5   8       31.84       31.87      9.60 o 
   3   5   8      387.80      376.01     16.92 o 
  -8   6   8        4.23       13.57      9.53 o 
  -7   6   8        1.23        5.35      7.82 o 
  -6   6   8        4.06        5.13      6.91 o 
  -5   6   8        7.41       18.87      9.76 o 
  -4   6   8      268.25      304.08      9.26 o 
  -3   6   8       48.96       48.80      3.99 o 
  -2   6   8      343.31      368.18     10.80 o 
  -1   6   8      352.07      358.24     16.74 o 
   0   6   8      237.90      246.29     12.10 o 
   1   6   8       22.36       22.57     10.32 o 
   2   6   8       38.53       44.76     11.20 o 
   3   6   8       31.59       48.18     13.09 o 
  -8   7   8       41.72       39.13     12.10 o 
  -7   7   8       98.90      112.42     10.00 o 
  -6   7   8       11.70        4.34      6.90 o 
  -5   7   8      893.24      889.61     31.80 o 
  -4   7   8       64.84       70.80      4.41 o 
  -3   7   8       75.23       81.81      4.44 o 
  -2   7   8     1495.61     1500.69     25.60 o 
  -1   7   8      225.99      232.25     11.21 o 
   0   7   8      325.87      327.13     14.02 o 
   1   7   8      296.53      268.88     16.84 o 
   2   7   8       26.25       11.14     12.85 o 
   3   7   8        5.39        1.24     11.88 o 
  -8   8   8       15.72       10.56     11.02 o 
  -7   8   8      781.37      741.23     19.47 o 
  -6   8   8        0.27       15.35      6.93 o 
  -5   8   8       10.92       21.97      6.22 o 
  -4   8   8       49.09       60.41      3.75 o 
  -3   8   8       22.57       35.48      3.88 o 
  -2   8   8      116.88      136.44      5.96 o 
  -1   8   8       82.05       95.65      7.14 o 
   0   8   8        0.90        7.69      7.27 o 
   1   8   8        0.10       20.60      7.35 o 
   2   8   8       27.36       25.91      9.24 o 
   3   8   8       15.75        0.87     11.99 o 
  -8   9   8      340.92      367.35     18.21 o 
  -7   9   8        2.03       21.41      8.43 o 
  -6   9   8     1592.47     1549.95     30.68 o 
  -5   9   8     1029.20     1038.60     21.89 o 
  -4   9   8      398.75      362.79      7.10 o 
  -3   9   8     1987.68     1955.94     30.11 o 
  -2   9   8     1321.43     1296.84     20.98 o 
  -1   9   8     1005.35      972.22     22.31 o 
   0   9   8      653.20      629.41     24.33 o 
   1   9   8     1050.05     1052.50     26.95 o 
   2   9   8      137.30      164.41     11.85 o 
   3   9   8       32.82       42.37     24.60 o 
  -8  10   8        2.71       -0.99     13.97 o 
  -7  10   8      309.11      294.49     12.90 o 
  -6  10   8        0.89       21.72      7.45 o 
  -5  10   8       60.59       67.69      5.94 o 
  -4  10   8      258.38      251.49      7.12 o 
  -3  10   8       82.86       88.36      6.20 o 
  -2  10   8       10.65       23.33      4.04 o 
  -1  10   8        1.84       -0.15      5.44 o 
   0  10   8      139.44      148.99     10.93 o 
   1  10   8       24.64       23.93      7.67 o 
   2  10   8       78.01       65.76      9.98 o 
   3  10   8      227.47      247.47     24.87 o 
  -8  11   8        3.58       -1.43     21.40 o 
  -7  11   8        1.23       -0.94      9.03 o 
  -6  11   8        6.48        5.82      8.55 o 
  -5  11   8      321.28      316.13     13.72 o 
  -4  11   8      143.03      156.84      5.71 o 
  -3  11   8      183.95      210.39     10.09 o 
  -2  11   8     1420.63     1340.19     21.65 o 
  -1  11   8       37.06       36.05      6.14 o 
   0  11   8       79.16       85.98      7.37 o 
   1  11   8      288.11      279.91     12.70 o 
   2  11   8        2.34        0.79     10.99 o 
   3  11   8      304.41      290.79     19.02 o 
  -7  12   8       21.01       19.07     10.00 o 
  -6  12   8       49.89       40.07     18.45 o 
  -5  12   8       29.19       24.11      6.26 o 
  -4  12   8       47.27       64.77      5.16 o 
  -3  12   8      856.15      902.05     17.29 o 
  -2  12   8       44.07       48.51      6.63 o 
  -1  12   8      614.46      582.96     15.88 o 
   0  12   8      587.21      571.04     17.39 o 
   1  12   8       99.99       84.77      8.99 o 
   2  12   8      234.60      269.05     27.04 o 
   3  12   8       19.02       35.13     13.88 o 
  -7  13   8        1.20       13.98     10.07 o 
  -6  13   8      162.78      163.60     11.60 o 
  -5  13   8      592.50      532.88     14.30 o 
  -4  13   8       57.69       44.15      4.54 o 
  -3  13   8     2270.05     2159.14     32.45 o 
  -2  13   8      593.26      527.04     14.09 o 
  -1  13   8       12.31       20.76      4.16 o 
   0  13   8      542.93      528.50     13.25 o 
   1  13   8       43.04       47.85      8.26 o 
   2  13   8        0.52      -10.91     10.91 o 
   3  13   8        6.21        6.98     13.42 o 
  -7  14   8      240.19      213.22     16.12 o 
  -6  14   8      234.82      215.49     12.58 o 
  -5  14   8       28.70       32.10      6.90 o 
  -4  14   8     1123.25     1073.48     17.37 o 
  -3  14   8      380.07      338.05      9.44 o 
  -2  14   8       85.46       85.22      6.84 o 
  -1  14   8      715.90      665.78     15.91 o 
   0  14   8      344.54      338.62     11.56 o 
   1  14   8      100.24       87.28     10.91 o 
   2  14   8       20.07       30.14     11.83 o 
   3  14   8       15.69       -0.79     13.46 o 
  -7  15   8       16.70       25.59     10.41 o 
  -6  15   8       31.18       33.92      9.14 o 
  -5  15   8      398.15      403.28     12.82 o 
  -4  15   8        0.33       15.82      4.38 o 
  -3  15   8       88.92       98.81      4.95 o 
  -2  15   8       64.08       72.30      4.03 o 
  -1  15   8       22.82       29.83      5.34 o 
   0  15   8      121.10      131.45      9.15 o 
   1  15   8       51.17       45.20     13.80 o 
   2  15   8      231.78      205.14     20.32 o 
   3  15   8        8.01      -11.41     18.63 o 
  -7  16   8      159.94      172.90     14.58 o 
  -6  16   8      290.10      259.49     11.55 o 
  -5  16   8       67.61       57.41      7.30 o 
  -4  16   8      957.69      907.00     22.56 o 
  -3  16   8      604.52      574.52     13.66 o 
  -2  16   8      418.79      414.61     11.58 o 
  -1  16   8      934.22      883.59     23.99 o 
   0  16   8      207.86      229.49     11.38 o 
   1  16   8      130.60      120.09     12.04 o 
   2  16   8      485.05      488.96     22.19 o 
   3  16   8       59.21       49.67     14.70 o 
  -7  17   8      110.48      105.39     12.12 o 
  -6  17   8       21.04       30.73      8.03 o 
  -5  17   8        4.06       11.46      6.93 o 
  -4  17   8      140.21      157.62      8.15 o 
  -3  17   8        0.17       12.69      4.78 o 
  -2  17   8        6.25        6.69      5.03 o 
  -1  17   8        4.43       14.38      5.57 o 
   0  17   8       41.52       54.81      9.06 o 
   1  17   8       19.66       26.19     10.48 o 
   2  17   8        0.31        4.81     11.33 o 
   3  17   8        1.41       -3.82     16.96 o 
  -7  18   8      132.14      141.49     13.26 o 
  -6  18   8      376.94      357.27     13.89 o 
  -5  18   8      208.91      187.80     10.25 o 
  -4  18   8     1232.73     1283.73     27.28 o 
  -3  18   8      376.11      376.61     10.49 o 
  -2  18   8      110.81      127.76      7.25 o 
  -1  18   8     2420.20     2295.20     45.53 o 
   0  18   8      840.50      810.40     26.63 o 
   1  18   8      276.18      278.35     16.56 o 
   2  18   8      312.44      295.78     18.32 o 
   3  18   8       46.25       69.09     30.17 o 
  -7  19   8      118.76      124.11     15.25 o 
  -6  19   8       85.89       92.50      9.25 o 
  -5  19   8      548.21      520.41     14.89 o 
  -4  19   8      164.49      171.22      9.76 o 
  -3  19   8       30.16       38.15      5.62 o 
  -2  19   8      138.58      146.84      9.12 o 
  -1  19   8     1165.25     1079.18     27.06 o 
   0  19   8      363.93      343.57     22.02 o 
   1  19   8      161.32      174.69     14.09 o 
   2  19   8      122.22      100.15     14.61 o 
   3  19   8       36.96       43.94     18.93 o 
  -7  20   8        3.18        6.35      9.36 o 
  -6  20   8      248.05      276.01     12.50 o 
  -5  20   8      276.41      251.07     11.25 o 
  -4  20   8       75.38       96.92      9.02 o 
  -3  20   8      161.68      168.72      9.18 o 
  -2  20   8      188.69      202.90     10.70 o 
  -1  20   8      337.92      324.57     13.14 o 
   0  20   8      336.53      282.49     15.88 o 
   1  20   8        2.61       13.41     12.05 o 
   2  20   8        6.05        6.45     12.54 o 
  -7  21   8        3.70       10.24      9.58 o 
  -6  21   8       15.64       19.82      8.75 o 
  -5  21   8      408.03      359.24     15.40 o 
  -4  21   8        4.41       13.33      5.89 o 
  -3  21   8      182.47      186.11      9.76 o 
  -2  21   8     1080.79     1147.10     34.62 o 
  -1  21   8      184.19      183.99     10.50 o 
   0  21   8        4.49       -0.50      8.93 o 
   1  21   8       61.52       46.20     12.75 o 
   2  21   8       43.61       55.10     13.57 o 
  -7  22   8      553.37      571.88     24.41 o 
  -6  22   8       54.39       56.73      9.40 o 
  -5  22   8       22.59       24.26      7.66 o 
  -4  22   8      595.38      579.58     15.11 o 
  -3  22   8      676.24      646.23     30.39 o 
  -2  22   8        9.01       17.14      9.38 o 
  -1  22   8      140.82      147.95     10.82 o 
   0  22   8      614.38      570.65     22.88 o 
   1  22   8        9.89        9.82     11.29 o 
   2  22   8      416.23      404.26     22.38 o 
  -7  23   8      169.81      132.90     13.93 o 
  -6  23   8      244.48      245.92     12.65 o 
  -5  23   8      343.97      307.84     12.65 o 
  -4  23   8      197.82      198.56      9.41 o 
  -3  23   8      108.17      119.20     12.99 o 
  -2  23   8      708.44      707.62     26.99 o 
  -1  23   8       16.04       13.46      8.03 o 
   0  23   8      411.76      391.79     19.13 o 
   1  23   8      789.01      742.20     28.24 o 
   2  23   8        4.27       -5.57     14.50 o 
  -7  24   8        0.31        5.72     12.02 o 
  -6  24   8       76.53       67.08     10.65 o 
  -5  24   8        3.40        1.64      7.97 o 
  -4  24   8      148.11      166.31      9.28 o 
  -3  24   8        2.62        4.82     26.94 o 
  -2  24   8       94.41      106.75     10.41 o 
  -1  24   8       55.49       62.71      9.23 o 
   0  24   8       48.05       45.21     11.51 o 
   1  24   8       34.82       45.33     12.91 o 
   2  24   8       65.63       65.68     15.41 o 
  -6  25   8      133.96      125.89     11.07 o 
  -5  25   8      129.34      130.26     10.07 o 
  -4  25   8       40.95       44.06      7.48 o 
  -3  25   8      873.68      822.90     77.59 o 
  -2  25   8      736.09      759.50     22.57 o 
  -1  25   8        0.96       -5.81      8.76 o 
   0  25   8       90.66       97.91     13.11 o 
   1  25   8      488.63      466.31     23.03 o 
   2  25   8       71.94       69.70     15.94 o 
  -6  26   8        5.05        7.86      9.15 o 
  -5  26   8        3.17        6.37      8.28 o 
  -4  26   8        3.45       -5.46      7.07 o 
  -3  26   8      128.71      134.37     14.61 o 
  -2  26   8       32.30       31.19      9.83 o 
  -1  26   8       77.03       70.41     10.62 o 
   0  26   8        1.40      -11.14     11.14 o 
   1  26   8      251.23      240.08     18.34 o 
   2  26   8       14.58       13.36     16.93 o 
  -6  27   8       24.88       28.80      9.85 o 
  -5  27   8      553.84      547.69     17.79 o 
  -4  27   8       44.52       39.29      9.35 o 
  -3  27   8      557.94      532.39     41.40 o 
  -2  27   8      392.27      376.75     17.02 o 
  -1  27   8       70.61       87.99     11.30 o 
   0  27   8      673.04      635.88     21.79 o 
   1  27   8      109.14      110.10     13.25 o 
   2  27   8       25.46       26.23     13.56 o 
  -6  28   8       37.30       24.47      9.85 o 
  -5  28   8        1.02        6.05      8.67 o 
  -4  28   8      520.97      510.01     20.37 o 
  -3  28   8      215.85      218.05     20.32 o 
  -2  28   8        2.55       22.66     10.62 o 
  -1  28   8       74.49       91.92     11.71 o 
   0  28   8       60.87       55.90     11.91 o 
   1  28   8       29.31       33.19     12.32 o 
   2  28   8        5.20       -8.74     18.31 o 
  -6  29   8       11.43       15.74     10.19 o 
  -5  29   8      161.75      159.08     11.62 o 
  -4  29   8       94.94      106.96     13.13 o 
  -3  29   8       10.59       26.70     10.73 o 
  -2  29   8       89.70      100.10     20.01 o 
  -1  29   8        0.72       11.54     10.75 o 
   0  29   8      196.99      207.51     14.87 o 
   1  29   8       35.04       37.17     12.40 o 
  -6  30   8      105.29       88.10     11.18 o 
  -5  30   8       39.26       36.36      9.82 o 
  -4  30   8      194.52      155.00     14.08 o 
  -3  30   8       59.86       74.38     12.10 o 
  -2  30   8       38.38       51.47     11.80 o 
  -1  30   8      255.74      226.24     15.42 o 
   0  30   8      126.88      129.50     17.56 o 
   1  30   8       93.93       85.90     14.19 o 
  -6  31   8      129.63      130.29     22.95 o 
  -5  31   8       61.33       55.88     11.01 o 
  -4  31   8        3.57       19.02     11.96 o 
  -3  31   8      397.65      431.34     19.72 o 
  -2  31   8      325.28      306.02     32.71 o 
  -1  31   8        6.40        9.32     11.89 o 
   0  31   8       86.13       88.74     13.56 o 
   1  31   8       50.10       51.16     13.91 o 
  -5  32   8       17.78       14.48     13.23 o 
  -4  32   8      439.92      459.91     20.29 o 
  -3  32   8      160.35      169.27     14.71 o 
  -2  32   8      188.95      169.34     15.03 o 
  -1  32   8      382.16      355.83     18.78 o 
   0  32   8       75.20       77.85     13.74 o 
   1  32   8      108.77      115.00     15.19 o 
  -5  33   8        4.51      -10.43     12.64 o 
  -4  33   8       13.80       23.84     12.92 o 
  -3  33   8       18.94       35.03     19.60 o 
  -2  33   8        3.94        3.82     15.74 o 
  -1  33   8       10.72        7.68     12.34 o 
   0  33   8        2.61        1.96     12.74 o 
   1  33   8        0.01        1.74     13.59 o 
  -5  34   8        5.81        5.71     13.30 o 
  -4  34   8      296.23      312.35     19.27 o 
  -3  34   8      420.53      416.36     36.11 o 
  -2  34   8       99.69       69.79     16.84 o 
  -1  34   8      436.84      417.38     39.45 o 
   0  34   8       81.61       53.56     14.14 o 
  -5  35   8        0.71        0.77     13.47 o 
  -4  35   8       23.82       32.88     15.08 o 
  -3  35   8        3.39        4.15     16.61 o 
  -2  35   8        1.38      -14.73     15.53 o 
  -1  35   8        4.16       -0.75     13.41 o 
   0  35   8       32.00       16.94     14.43 o 
  -4  36   8      319.38      348.62     19.31 o 
  -3  36   8      157.61      179.59     22.55 o 
  -2  36   8        2.05       19.89     18.52 o 
  -1  36   8      302.67      277.58     18.73 o 
   0  36   8       98.57      107.46     15.66 o 
  -4  37   8       30.42       39.30     14.11 o 
  -3  37   8      151.78      183.71     16.05 o 
  -2  37   8      229.73      233.29     27.10 o 
  -1  37   8        7.18        7.30     20.68 o 
  -4  38   8       42.93       37.39     15.08 o 
  -3  38   8       11.72       12.23     13.56 o 
  -2  38   8       12.20       16.50     29.08 o 
  -1  38   8       79.89       75.37     21.19 o 
  -3  39   8      238.43      257.35     23.48 o 
  -2  39   8      235.09      249.88     26.46 o 
  -8   1   9      205.85      193.58     12.73 o 
  -7   1   9        6.65        6.22      8.09 o 
  -6   1   9      133.83      154.07      9.45 o 
  -5   1   9      873.12      824.77     18.69 o 
  -4   1   9      762.77      702.75     16.10 o 
  -3   1   9     1756.52     1732.71     28.90 o 
  -2   1   9     1733.06     1773.55     32.94 o 
  -1   1   9       98.71      117.61     21.12 o 
   0   1   9      322.29      325.34     18.76 o 
   1   1   9      244.93      284.70     19.34 o 
   2   1   9       67.39       68.46     15.53 o 
   3   1   9       14.25       32.50     13.43 o 
  -8   2   9        0.04       13.53      9.33 o 
  -7   2   9      120.22      108.53     10.00 o 
  -6   2   9       29.38       33.06      7.74 o 
  -5   2   9      238.56      258.23     10.41 o 
  -4   2   9      332.34      330.56     10.89 o 
  -3   2   9       19.94       48.79      8.30 o 
  -2   2   9      301.79      347.18     10.55 o 
  -1   2   9       45.16       88.82     26.05 o 
   0   2   9        3.93       16.86     11.17 o 
   1   2   9      142.96      132.56     15.62 o 
   2   2   9       76.36       80.17     15.61 o 
   3   2   9       53.71       67.44     16.60 o 
  -8   3   9       31.65       46.72      9.93 o 
  -7   3   9      406.00      411.32     16.67 o 
  -6   3   9       61.84       73.61      8.20 o 
  -5   3   9      977.28      957.16     20.78 o 
  -4   3   9       33.78       44.59      6.02 o 
  -3   3   9        3.02        9.07      4.50 o 
  -2   3   9      922.85      997.92     20.47 o 
  -1   3   9     1131.60     1152.92     41.21 o 
   0   3   9       82.94       90.64     12.64 o 
   1   3   9      239.22      274.43     18.82 o 
   2   3   9       46.67       43.23     14.25 o 
   3   3   9       32.41       27.86     15.42 o 
  -8   4   9       82.97       74.98     14.48 o 
  -7   4   9       52.64       58.62      8.93 o 
  -6   4   9      149.80      148.46      9.47 o 
  -5   4   9        5.56       22.99      8.58 o 
  -4   4   9      489.00      508.39     17.81 o 
  -3   4   9      298.84      295.65      8.13 o 
  -2   4   9        0.38       16.91      5.22 o 
  -1   4   9     1059.35     1159.64     36.81 o 
   0   4   9      495.13      523.06     23.17 o 
   1   4   9      127.38      111.09     14.82 o 
   2   4   9      159.26      163.32     18.75 o 
   3   4   9        4.44       -0.15     15.25 o 
  -8   5   9        9.73       -0.98     11.19 o 
  -7   5   9      102.34       93.56      9.68 o 
  -6   5   9        1.55       24.39      7.51 o 
  -5   5   9       27.90       33.96      6.44 o 
  -4   5   9       14.77       23.83      5.65 o 
  -3   5   9       10.11       32.24      4.33 o 
  -2   5   9       26.05       31.47      5.50 o 
  -1   5   9      298.90      322.98     19.67 o 
   0   5   9       91.02       84.45     12.63 o 
   1   5   9      106.18      140.93     15.12 o 
   2   5   9       87.12       93.25     16.12 o 
   3   5   9        4.48       -1.00     14.94 o 
  -8   6   9       30.05       50.28     15.38 o 
  -7   6   9      400.94      352.44     14.80 o 
  -6   6   9      668.20      626.61     18.17 o 
  -5   6   9       66.66       68.50      9.86 o 
  -4   6   9      394.41      415.89     12.83 o 
  -3   6   9     1044.13     1068.45     17.88 o 
  -2   6   9        7.24        7.86      4.67 o 
  -1   6   9      107.15      116.38     12.08 o 
   0   6   9       15.77       36.29     10.93 o 
   1   6   9       45.19       84.32     14.30 o 
   2   6   9       12.88       -1.90     13.34 o 
   3   6   9       78.14       67.12     16.68 o 
  -8   7   9       31.80       44.99     15.92 o 
  -7   7   9        4.72       16.46      8.48 o 
  -6   7   9        0.48       21.34      9.17 o 
  -5   7   9       36.84       32.23      5.20 o 
  -4   7   9      103.66      119.08      6.47 o 
  -3   7   9       28.79       40.36      5.07 o 
  -2   7   9      280.64      275.65     14.68 o 
  -1   7   9        1.60       13.88      7.38 o 
   0   7   9        5.30       14.20     10.94 o 
   1   7   9      140.07      136.08     18.83 o 
   2   7   9        5.01        2.87     13.19 o 
  -8   8   9       30.36       21.20     24.84 o 
  -7   8   9       94.64      112.14     12.71 o 
  -6   8   9      622.81      556.42     19.76 o 
  -5   8   9       76.06       79.23      5.98 o 
  -4   8   9      656.44      661.94     16.03 o 
  -3   8   9      702.02      679.21     14.21 o 
  -2   8   9        1.47       -0.75      5.31 o 
  -1   8   9     1002.13      993.35     26.94 o 
   0   8   9      843.87      831.52     29.41 o 
   1   8   9       41.79       62.99     12.89 o 
   2   8   9      540.43      519.61     26.03 o 
  -8   9   9       14.43       34.21     25.06 o 
  -7   9   9       79.41       76.38     11.04 o 
  -6   9   9        3.78        9.95      8.43 o 
  -5   9   9       25.38       27.84      5.99 o 
  -4   9   9       19.99       36.51      6.04 o 
  -3   9   9        0.08       11.47      6.24 o 
  -2   9   9       30.49       24.07      5.33 o 
  -1   9   9       38.34       46.14      8.47 o 
   0   9   9        9.80       20.99     19.78 o 
   1   9   9       19.43       29.28     11.98 o 
   2   9   9       55.76       65.18     15.10 o 
  -7  10   9        8.97       17.65     10.20 o 
  -6  10   9       37.43       37.22      7.43 o 
  -5  10   9       14.00       13.97      5.99 o 
  -4  10   9      512.56      494.85     13.49 o 
  -3  10   9      587.12      579.43     14.24 o 
  -2  10   9        1.92        4.47      5.05 o 
  -1  10   9      409.04      382.87     13.33 o 
   0  10   9      395.96      399.36     20.89 o 
   1  10   9       24.16       38.19     17.09 o 
   2  10   9       47.71       43.78     14.75 o 
  -7  11   9        4.10        4.55     12.38 o 
  -6  11   9       17.57       27.31      7.35 o 
  -5  11   9        3.18        6.34      5.93 o 
  -4  11   9        7.55       17.33      5.28 o 
  -3  11   9      132.21      138.19     11.19 o 
  -2  11   9      168.36      169.46      7.57 o 
  -1  11   9       25.46       30.77      7.02 o 
   0  11   9        1.99        1.76     10.22 o 
   1  11   9       18.57       10.75     11.96 o 
   2  11   9       19.55       23.78     21.93 o 
  -7  12   9       31.71       48.94     14.29 o 
  -6  12   9      338.31      314.58     15.92 o 
  -5  12   9       27.77       21.28      6.28 o 
  -4  12   9      329.52      332.49     10.40 o 
  -3  12   9      743.44      722.46     16.77 o 
  -2  12   9       12.07       15.67      5.20 o 
  -1  12   9      556.33      536.04     16.05 o 
   0  12   9       70.62       71.53     12.66 o 
   1  12   9       10.57       18.11      8.45 o 
   2  12   9       56.22       51.03     23.35 o 
  -7  13   9       33.33       34.29     10.78 o 
  -6  13   9       34.48       36.46      7.88 o 
  -5  13   9      962.52      896.00     23.70 o 
  -4  13   9       11.66       14.67      5.62 o 
  -3  13   9        6.08       17.35      5.81 o 
  -2  13   9      321.41      322.01     19.45 o 
  -1  13   9      129.08      151.17     10.59 o 
   0  13   9       87.19       96.42      8.17 o 
   1  13   9      221.52      241.57     13.00 o 
   2  13   9       45.83       46.10     12.72 o 
  -7  14   9       37.10       39.19     10.87 o 
  -6  14   9       17.79       21.10      7.80 o 
  -5  14   9       36.59       43.25      7.11 o 
  -4  14   9      443.72      389.04     11.35 o 
  -3  14   9     1118.80     1007.36     21.45 o 
  -2  14   9      115.85      115.99      9.77 o 
  -1  14   9      446.13      416.17     15.82 o 
   0  14   9      369.29      359.69     13.55 o 
   1  14   9        5.50       14.29     19.47 o 
   2  14   9      132.58      132.58     18.54 o 
  -7  15   9      150.17      145.63     10.92 o 
  -6  15   9       88.09       98.93      8.99 o 
  -5  15   9      865.16      777.06     24.76 o 
  -4  15   9     1889.24     1660.41     26.33 o 
  -3  15   9      413.79      378.08     14.91 o 
  -2  15   9     2080.35     1847.52     45.27 o 
  -1  15   9      182.73      180.46     15.93 o 
   0  15   9       48.72       58.91      9.16 o 
   1  15   9      317.61      283.59     16.92 o 
   2  15   9       88.94       91.21     14.07 o 
  -7  16   9       12.05       20.52      9.06 o 
  -6  16   9       37.59       63.45      8.70 o 
  -5  16   9       18.18       27.41      7.17 o 
  -4  16   9       11.77       21.45      4.98 o 
  -3  16   9      169.50      138.40     10.28 o 
  -2  16   9      230.87      242.33     15.20 o 
  -1  16   9       69.61       62.57     11.39 o 
   0  16   9        7.92       24.84      8.62 o 
   1  16   9       31.35       25.81     24.57 o 
   2  16   9        1.30      -14.33     14.33 o 
  -7  17   9      106.16      101.73     10.45 o 
  -6  17   9       43.53       47.26      8.29 o 
  -5  17   9       88.57      104.43      8.60 o 
  -4  17   9       17.75       23.59      5.19 o 
  -3  17   9       55.69       80.78      9.11 o 
  -2  17   9      598.16      573.98     35.17 o 
  -1  17   9        3.57        5.30      6.04 o 
   0  17   9      225.01      221.84     13.33 o 
   1  17   9      563.45      546.85     26.95 o 
   2  17   9        0.85      -10.03     12.52 o 
  -7  18   9       86.31       96.81     11.42 o 
  -6  18   9       20.78       22.77      8.33 o 
  -5  18   9      344.40      343.98     12.41 o 
  -4  18   9       51.68       44.01      5.78 o 
  -3  18   9      182.38      173.63     11.59 o 
  -2  18   9       25.60        4.23     15.70 o 
  -1  18   9        0.42       -1.09      6.29 o 
   0  18   9      109.31      128.14     11.55 o 
   1  18   9      123.50      158.54     14.75 o 
   2  18   9       41.93       32.61     13.54 o 
  -7  19   9      304.61      279.15     13.34 o 
  -6  19   9      155.42      156.42     12.16 o 
  -5  19   9      398.14      414.18     20.50 o 
  -4  19   9      498.20      489.33     16.16 o 
  -3  19   9       12.32       15.20      6.05 o 
  -2  19   9       47.42       62.02     18.62 o 
  -1  19   9      239.25      227.53     13.44 o 
   0  19   9      611.68      570.42     23.56 o 
   1  19   9       20.48       37.67     19.76 o 
   2  19   9        6.94       -3.86     12.97 o 
  -7  20   9        5.86        8.19      9.42 o 
  -6  20   9      190.25      188.29     11.19 o 
  -5  20   9      161.19      188.89     18.40 o 
  -4  20   9       76.26       85.06      8.11 o 
  -3  20   9      141.72      143.30     12.77 o 
  -2  20   9       14.52       13.24      7.15 o 
  -1  20   9      131.72      145.60     10.88 o 
   0  20   9       49.87       58.51     10.56 o 
   1  20   9      136.58      125.57     13.94 o 
   2  20   9        4.67       -6.99     13.00 o 
  -7  21   9       50.20       34.61     10.14 o 
  -6  21   9       40.03       64.46      9.59 o 
  -5  21   9      461.89      488.17     23.28 o 
  -4  21   9        5.68       12.82      6.72 o 
  -3  21   9      228.08      251.12     22.94 o 
  -2  21   9      739.66      718.79     25.88 o 
  -1  21   9      545.58      546.63     20.55 o 
   0  21   9        2.07       -1.65      9.85 o 
   1  21   9      134.58      149.82     33.45 o 
   2  21   9       69.62       87.28     15.35 o 
  -7  22   9        1.67        1.18     16.42 o 
  -6  22   9      114.93      110.31     11.94 o 
  -5  22   9       74.30       75.69     12.40 o 
  -4  22   9      494.84      463.40     15.04 o 
  -3  22   9      373.80      437.98     30.20 o 
  -2  22   9       81.18      101.31     10.28 o 
  -1  22   9      475.53      502.50     25.25 o 
   0  22   9      141.34      142.00     13.28 o 
   1  22   9        2.01       14.06     20.65 o 
   2  22   9        2.65       -6.86     14.43 o 
  -7  23   9       45.51       53.41     12.42 o 
  -6  23   9      392.71      413.12     15.12 o 
  -5  23   9        6.83       20.23      8.36 o 
  -4  23   9       89.37       84.52      9.04 o 
  -3  23   9      238.98      252.37     33.95 o 
  -2  23   9      265.77      280.75     15.59 o 
  -1  23   9       93.66       95.19     11.14 o 
   0  23   9       45.96       61.04     15.82 o 
   1  23   9      177.03      162.78     15.95 o 
  -6  24   9       34.58       39.92     14.26 o 
  -5  24   9        0.62        7.99      8.14 o 
  -4  24   9      304.02      297.22     17.07 o 
  -3  24   9      387.87      399.20     24.78 o 
  -2  24   9       29.66       32.66      9.81 o 
  -1  24   9       89.16       83.37     11.69 o 
   0  24   9     1025.76      925.61     31.16 o 
   1  24   9        6.10       14.87     13.14 o 
  -6  25   9      123.93      128.10     11.10 o 
  -5  25   9        6.89        6.08      9.09 o 
  -4  25   9        3.93       16.31      8.58 o 
  -3  25   9       80.58       82.25     25.89 o 
  -2  25   9       29.39       31.29      9.35 o 
  -1  25   9      397.05      343.29     18.53 o 
   0  25   9        1.13       -0.34     11.45 o 
   1  25   9       41.54       30.08     13.79 o 
  -6  26   9      213.78      193.43     12.30 o 
  -5  26   9      156.40      164.04     11.09 o 
  -4  26   9       22.86       29.99      9.01 o 
  -3  26   9      412.91      438.35     58.83 o 
  -2  26   9       87.77       77.68     14.27 o 
  -1  26   9      395.33      378.62     19.88 o 
   0  26   9       25.04       40.77     12.89 o 
   1  26   9        0.44       -7.70     12.96 o 
  -6  27   9        0.01        5.05      9.45 o 
  -5  27   9       66.19       52.83     11.53 o 
  -4  27   9      521.27      503.82     20.06 o 
  -3  27   9        0.33        4.04     12.11 o 
  -2  27   9      408.99      437.88     27.45 o 
  -1  27   9        7.03        8.75     10.22 o 
   0  27   9       83.07       61.97     13.89 o 
   1  27   9       33.20       39.12     18.01 o 
  -6  28   9      142.88      127.12     11.70 o 
  -5  28   9        1.35        0.99     10.88 o 
  -4  28   9       47.13       60.10     11.97 o 
  -3  28   9      140.29      130.01     15.33 o 
  -2  28   9       56.33       55.62     11.37 o 
  -1  28   9       35.82       48.09     13.07 o 
   0  28   9       42.43       66.00     15.64 o 
   1  28   9        1.16        9.36     12.41 o 
  -6  29   9        4.07       -5.69      9.91 o 
  -5  29   9        8.18       -0.40     11.13 o 
  -4  29   9        2.65       12.97     13.48 o 
  -3  29   9        6.73       28.99     13.56 o 
  -2  29   9       20.48       30.87     10.82 o 
  -1  29   9      166.04      167.38     13.84 o 
   0  29   9        1.43        7.34     11.68 o 
   1  29   9       16.24       20.20     14.65 o 
  -5  30   9        3.89       -6.16     13.78 o 
  -4  30   9      281.27      287.37     17.06 o 
  -3  30   9      271.97      275.40     26.09 o 
  -2  30   9        1.47       -3.22     20.89 o 
  -1  30   9      458.38      459.74     21.57 o 
   0  30   9      101.08       96.21     13.73 o 
  -5  31   9      308.24      345.37     23.66 o 
  -4  31   9       47.90       45.25     18.87 o 
  -3  31   9        3.21       -6.99     13.83 o 
  -2  31   9      462.52      491.58     27.56 o 
  -1  31   9       94.17      116.48     13.81 o 
   0  31   9       20.94       14.29     13.61 o 
  -5  32   9        5.50        5.19     14.86 o 
  -4  32   9      138.52      160.43     15.30 o 
  -3  32   9        5.47       10.90     14.09 o 
  -2  32   9       19.65       12.79     14.55 o 
  -1  32   9       22.09       29.94     12.81 o 
   0  32   9       22.24       26.47     13.61 o 
  -5  33   9      250.53      284.44     50.44 o 
  -4  33   9      265.05      303.47     23.05 o 
  -3  33   9       84.97       77.19     13.87 o 
  -2  33   9      304.26      266.99     26.17 o 
  -1  33   9      112.13       88.48     14.31 o 
   0  33   9      146.96      151.27     15.95 o 
  -4  34   9        0.32       -2.32     12.86 o 
  -3  34   9       11.58       10.95     13.08 o 
  -2  34   9       63.15       48.14     16.72 o 
  -1  34   9        0.01       -1.42     13.22 o 
  -4  35   9        6.95       11.85     15.49 o 
  -3  35   9       66.36       77.49     14.34 o 
  -2  35   9      427.07      425.95     36.58 o 
  -1  35   9        1.45        6.46     13.49 o 
  -4  36   9       20.04       15.36     13.31 o 
  -3  36   9       59.64       41.73     14.04 o 
  -2  36   9       32.10       24.14     36.43 o 
  -1  36   9       18.41       15.46     17.25 o 
  -3  37   9       29.38       49.72     29.82 o 
  -2  37   9       48.66       33.16     17.69 o 
  -8   0  10       87.03       76.76     23.80 o 
  -7   0  10      140.98      140.68     15.20 o 
  -6   0  10       37.63       57.09     11.28 o 
  -5   0  10        3.07        6.57      9.17 o 
  -4   0  10      631.01      659.97     23.31 o 
  -3   0  10     5274.34     5346.85    129.58 o 
  -2   0  10      586.71      597.24     21.28 o 
  -1   0  10     1458.78     1472.52     64.14 o 
   0   0  10      257.72      315.16     28.51 o 
   1   0  10      121.33      117.48     23.72 o 
   2   0  10      101.34       95.86     24.52 o 
  -8   1  10       19.59       29.86     15.71 o 
  -7   1  10       14.95       37.78      8.79 o 
  -6   1  10      237.22      218.89     10.81 o 
  -5   1  10       96.36       91.76      7.75 o 
  -4   1  10      834.72      797.23     17.99 o 
  -3   1  10      787.91      944.40     34.41 o 
  -2   1  10      908.13      960.57     20.52 o 
  -1   1  10        5.03       25.90     11.70 o 
   0   1  10        9.51       31.78     13.48 o 
   1   1  10       11.86       15.99     13.82 o 
   2   1  10       10.65       37.54     15.77 o 
  -8   2  10       14.99       30.39     17.80 o 
  -7   2  10        1.23       19.95      8.69 o 
  -6   2  10      379.14      398.03     13.96 o 
  -5   2  10        7.26       15.67      6.54 o 
  -4   2  10        8.39       43.35      9.10 o 
  -3   2  10      195.86      264.75     16.36 o 
  -2   2  10      634.54      686.48     19.62 o 
  -1   2  10      161.09      157.44     14.03 o 
   0   2  10      587.89      632.97     27.84 o 
   1   2  10      192.61      203.76     46.62 o 
   2   2  10       74.59       75.61     16.71 o 
  -8   3  10       25.73       55.57     16.27 o 
  -7   3  10      151.29      134.75     10.55 o 
  -6   3  10        0.02       18.85      7.37 o 
  -5   3  10       70.47       94.26      7.83 o 
  -4   3  10      105.58      115.89      7.62 o 
  -3   3  10      670.66      619.47     13.62 o 
  -2   3  10      222.63      235.21     11.63 o 
  -1   3  10        1.76        7.48     11.25 o 
   0   3  10       66.00       70.96     14.14 o 
   1   3  10      189.33      190.05     18.19 o 
   2   3  10        3.84      -12.35     14.26 o 
  -8   4  10        7.23       17.38     15.58 o 
  -7   4  10       11.68       25.17      8.63 o 
  -6   4  10      277.23      266.66     12.03 o 
  -5   4  10      469.00      455.39     18.87 o 
  -4   4  10      220.24      233.34     14.03 o 
  -3   4  10       13.82       30.85     12.22 o 
  -2   4  10       41.66       47.75      8.27 o 
  -1   4  10        3.06        8.33     11.09 o 
   0   4  10      131.89      163.72     16.20 o 
   1   4  10      310.93      279.95     20.38 o 
   2   4  10        4.06        5.82     15.64 o 
  -8   5  10       28.67       24.11     23.58 o 
  -7   5  10       77.00       67.23      9.58 o 
  -6   5  10       15.49       23.41      9.00 o 
  -5   5  10      143.92      161.49      9.51 o 
  -4   5  10      442.29      430.32     12.28 o 
  -3   5  10        0.35        2.94      5.02 o 
  -2   5  10      106.65      133.65      9.84 o 
  -1   5  10      219.03      219.56     16.09 o 
   0   5  10      244.40      247.35     21.70 o 
   1   5  10       29.82       69.32     15.28 o 
   2   5  10       11.88       27.69     15.63 o 
  -7   6  10       36.32       17.99     10.22 o 
  -6   6  10       52.48       61.18      9.74 o 
  -5   6  10       45.91       58.99      8.83 o 
  -4   6  10       62.55       77.54      8.17 o 
  -3   6  10      202.63      232.20      8.54 o 
  -2   6  10      131.52      142.97     12.60 o 
  -1   6  10       18.77       44.76     11.85 o 
   0   6  10        1.80       16.45     12.07 o 
   1   6  10       19.74       33.64     19.38 o 
   2   6  10        0.60       24.82     17.37 o 
  -7   7  10       16.00       19.26     10.39 o 
  -6   7  10       83.27       92.26     15.00 o 
  -5   7  10      945.57      917.23     23.50 o 
  -4   7  10      193.28      178.88     16.39 o 
  -3   7  10        1.29        7.36      5.21 o 
  -2   7  10      704.92      733.39     20.67 o 
  -1   7  10      720.94      765.31     28.86 o 
   0   7  10        6.51       18.75     12.60 o 
   1   7  10      104.24       98.38     15.50 o 
   2   7  10       32.38       38.67     16.01 o 
  -7   8  10      642.28      607.95     17.21 o 
  -6   8  10       16.55       13.95      6.74 o 
  -5   8  10       62.55       83.82      9.08 o 
  -4   8  10        8.52       15.85      7.03 o 
  -3   8  10      125.93      136.97      7.05 o 
  -2   8  10       92.65       96.97      7.98 o 
  -1   8  10        2.61       40.44     11.06 o 
   0   8  10       58.56       64.10     13.67 o 
   1   8  10        9.67       34.43     14.24 o 
   2   8  10        7.52       21.06     15.52 o 
  -7   9  10      128.69      133.78     10.32 o 
  -6   9  10      173.03      200.48      9.76 o 
  -5   9  10       51.69       68.34      9.07 o 
  -4   9  10      348.18      331.23     13.08 o 
  -3   9  10      153.43      163.78     13.77 o 
  -2   9  10       69.64       87.59      8.26 o 
  -1   9  10      300.26      299.91     17.92 o 
   0   9  10       10.89       13.23     11.71 o 
   1   9  10      445.76      430.10     24.02 o 
   2   9  10      109.21      160.19     18.89 o 
  -7  10  10      264.53      267.42     12.20 o 
  -6  10  10        3.33       11.93      7.02 o 
  -5  10  10        0.31       11.14      8.09 o 
  -4  10  10        4.42       15.77      6.52 o 
  -3  10  10       57.44       64.87      8.58 o 
  -2  10  10       11.29       18.43      8.21 o 
  -1  10  10       14.61       19.25     10.68 o 
   0  10  10      129.15      152.62     17.70 o 
   1  10  10       27.10       60.56     14.92 o 
   2  10  10        5.86       22.11     14.94 o 
  -7  11  10       92.70      101.13      9.97 o 
  -6  11  10       30.26       25.11      9.18 o 
  -5  11  10      259.20      244.84     12.57 o 
  -4  11  10      413.54      389.68     14.98 o 
  -3  11  10        3.16        7.91      7.53 o 
  -2  11  10     1311.98     1318.09     36.74 o 
  -1  11  10      224.32      217.94     15.79 o 
   0  11  10        1.39        0.65     12.23 o 
   1  11  10       43.96       25.77     14.33 o 
   2  11  10       66.09       68.51     25.92 o 
  -7  12  10        1.47       27.38      9.66 o 
  -6  12  10      109.45       94.70      8.47 o 
  -5  12  10      161.12      139.82     10.79 o 
  -4  12  10        2.11       11.50      5.85 o 
  -3  12  10      212.87      240.10     12.86 o 
  -2  12  10      230.21      246.31     12.42 o 
  -1  12  10       34.99       41.94     11.55 o 
   0  12  10       97.51      115.96     17.78 o 
   1  12  10       86.52       60.55     16.70 o 
   2  12  10       53.43       73.56     26.15 o 
  -7  13  10       30.84       38.72      9.15 o 
  -6  13  10       17.64       25.59      7.76 o 
  -5  13  10       35.74       49.00      9.89 o 
  -4  13  10       56.99       61.98      6.74 o 
  -3  13  10      457.59      421.51     17.25 o 
  -2  13  10      173.04      181.53     11.10 o 
  -1  13  10        2.28       12.07     25.12 o 
   0  13  10      241.68      225.49     17.20 o 
   1  13  10       12.94       15.54     22.16 o 
   2  13  10        2.27      -22.98     22.98 o 
  -7  14  10       45.95       55.45      9.63 o 
  -6  14  10       19.51       27.43      7.85 o 
  -5  14  10        1.67       11.28      8.59 o 
  -4  14  10      646.94      606.69     14.89 o 
  -3  14  10      519.37      485.96     54.60 o 
  -2  14  10        3.52       18.33     16.45 o 
  -1  14  10      105.94      103.33     12.67 o 
   0  14  10      355.60      336.87     30.98 o 
   1  14  10        3.30       -8.86     21.59 o 
  -7  15  10       44.61       51.10      9.60 o 
  -6  15  10       17.58       21.10      7.73 o 
  -5  15  10      458.56      454.91     16.44 o 
  -4  15  10       10.97       10.85      7.95 o 
  -3  15  10        0.33       13.07     10.20 o 
  -2  15  10      141.05      161.14     21.49 o 
  -1  15  10        7.01       -4.03     15.82 o 
   0  15  10        7.51       19.53     20.31 o 
   1  15  10      188.70      197.79     28.65 o 
  -7  16  10       78.21       79.31     10.20 o 
  -6  16  10      363.48      337.60     14.84 o 
  -5  16  10      329.49      290.26     18.25 o 
  -4  16  10       58.67       65.49      9.57 o 
  -3  16  10      624.50      596.75     26.82 o 
  -2  16  10       36.66       17.35     16.70 o 
  -1  16  10      333.34      364.10     30.46 o 
   0  16  10       55.44       32.42     20.73 o 
   1  16  10        0.54      -10.17     22.01 o 
  -7  17  10       22.85       31.54     10.69 o 
  -6  17  10      111.78      125.40     10.29 o 
  -5  17  10       75.73       78.26     10.24 o 
  -4  17  10        1.85       -1.23      9.01 o 
  -3  17  10       10.42       28.03     11.17 o 
  -2  17  10        1.04        5.28     15.39 o 
  -1  17  10       46.46       46.04     19.92 o 
   0  17  10        1.62       -8.38     19.40 o 
   1  17  10       10.06        4.50     11.20 o 
  -7  18  10       90.22      116.20     13.12 o 
  -6  18  10      829.50      834.73     30.16 o 
  -5  18  10       61.99       58.96      7.44 o 
  -4  18  10      285.69      269.86     21.53 o 
  -3  18  10      457.22      446.88     21.03 o 
  -2  18  10      147.79      175.61     22.02 o 
  -1  18  10      118.04      131.42     23.05 o 
   0  18  10      254.52      275.01     14.95 o 
   1  18  10      171.31      109.82     13.61 o 
  -7  19  10       70.70       59.57     10.12 o 
  -6  19  10       23.46       49.26      9.46 o 
  -5  19  10      288.03      258.55     17.87 o 
  -4  19  10       39.02       34.90      9.90 o 
  -3  19  10      151.32      167.18     22.53 o 
  -2  19  10      111.35      110.67     21.31 o 
  -1  19  10      670.00      587.72     37.48 o 
   0  19  10       58.67       73.79     10.53 o 
   1  19  10      159.49      170.73     15.12 o 
  -7  20  10       64.30       70.94     14.26 o 
  -6  20  10      225.37      254.22     22.86 o 
  -5  20  10       21.43       14.50      7.58 o 
  -4  20  10      126.94      130.17     12.11 o 
  -3  20  10      330.99      337.84     28.95 o 
  -2  20  10        9.91       39.71     19.43 o 
  -1  20  10       33.07       41.01     21.38 o 
   0  20  10       27.67       41.90     10.93 o 
   1  20  10      250.26      261.81     17.08 o 
  -7  21  10       33.91       47.74     15.56 o 
  -6  21  10      234.24      256.27     16.89 o 
  -5  21  10      143.96      131.07      9.44 o 
  -4  21  10      163.33      165.42     14.34 o 
  -3  21  10       39.23       35.49     19.49 o 
  -2  21  10      205.91      227.04     27.05 o 
  -1  21  10       31.85       35.35     21.49 o 
   0  21  10       76.68      102.57     12.04 o 
   1  21  10       27.89       19.33     12.81 o 
  -6  22  10        2.10        9.45      8.81 o 
  -5  22  10      188.55      191.86     12.15 o 
  -4  22  10       29.73       33.82      7.22 o 
  -3  22  10       73.22       90.94     22.01 o 
  -2  22  10      267.18      231.15     27.92 o 
  -1  22  10      543.74      518.91     19.92 o 
   0  22  10      178.84      169.33     30.54 o 
   1  22  10       62.55       63.93     13.74 o 
  -6  23  10      260.08      264.31     13.74 o 
  -5  23  10      134.21      116.33     11.50 o 
  -4  23  10      118.18      126.41      9.06 o 
  -3  23  10       41.49       42.24     21.25 o 
  -2  23  10      527.29      556.89     40.16 o 
  -1  23  10       18.76       22.50     19.88 o 
   0  23  10      169.81      166.19     14.15 o 
   1  23  10      376.66      372.00     20.99 o 
  -6  24  10       75.41       76.61     16.48 o 
  -5  24  10        1.35       -1.46      9.87 o 
  -4  24  10       61.34       66.95      8.91 o 
  -3  24  10       87.13      108.21     10.24 o 
  -2  24  10       23.62       32.48      8.75 o 
  -1  24  10       11.18       20.70      9.84 o 
   0  24  10        3.91        7.39     16.32 o 
  -6  25  10        6.32       16.56      9.51 o 
  -5  25  10      127.91      144.36     15.06 o 
  -4  25  10      140.47      140.11     17.04 o 
  -3  25  10        2.59        3.81      9.33 o 
  -2  25  10      198.37      217.75     11.91 o 
  -1  25  10       13.67        5.82     10.04 o 
   0  25  10       48.07       52.59     12.76 o 
  -6  26  10       64.17       82.35     15.57 o 
  -5  26  10      126.37      122.84     12.45 o 
  -4  26  10       39.04       37.06     10.30 o 
  -3  26  10      129.68      156.36     12.93 o 
  -2  26  10       13.19       12.32      8.71 o 
  -1  26  10       15.48       23.31     10.63 o 
   0  26  10        0.26        2.37     18.29 o 
  -6  27  10        0.04      -10.88     14.71 o 
  -5  27  10      524.21      485.77     21.57 o 
  -4  27  10      317.96      317.74     35.88 o 
  -3  27  10       33.77       30.64     11.12 o 
  -2  27  10      113.96      116.72     12.33 o 
  -1  27  10      247.44      242.92     18.01 o 
   0  27  10       82.06       89.84     14.65 o 
  -5  28  10        3.61        8.26     17.18 o 
  -4  28  10      163.48      156.82     13.33 o 
  -3  28  10      131.43      139.73     23.70 o 
  -2  28  10       13.78       11.96     13.25 o 
  -1  28  10       81.69       94.73     11.78 o 
   0  28  10       58.97       76.43     12.83 o 
  -5  29  10      135.52      160.69     28.97 o 
  -4  29  10      125.84      118.58     14.24 o 
  -3  29  10        1.07        8.45     12.38 o 
  -2  29  10      119.62      141.59     15.23 o 
  -1  29  10      108.32      109.87     12.84 o 
   0  29  10       55.18       56.22     13.03 o 
  -5  30  10      210.65      185.54     18.16 o 
  -4  30  10       32.63       25.06     18.41 o 
  -3  30  10       13.98       18.68     38.21 o 
  -2  30  10       97.01      112.82     18.86 o 
  -1  30  10       10.26        2.82     11.24 o 
  -5  31  10        3.23       -5.54     25.09 o 
  -4  31  10        1.82        7.70     12.11 o 
  -3  31  10      163.81      164.32     17.19 o 
  -2  31  10       61.72       70.63     14.66 o 
  -1  31  10        3.26      -12.69     14.00 o 
  -4  32  10      141.65      115.43     14.46 o 
  -3  32  10      206.33      245.51     19.28 o 
  -2  32  10        2.45        4.76     13.68 o 
  -1  32  10       60.81       59.84     13.32 o 
  -4  33  10       18.29       17.52     13.23 o 
  -3  33  10        2.19       26.41     15.36 o 
  -2  33  10       47.83        5.34     23.61 o 
  -4  34  10       25.95       18.94     18.43 o 
  -3  34  10      308.54      328.58     18.76 o 
  -2  34  10        2.16        8.64     15.01 o 
  -7   1  11      102.84       98.57     10.21 o 
  -6   1  11       25.96       25.17      7.85 o 
  -5   1  11       38.67       53.20      7.52 o 
  -4   1  11      162.24      176.42      9.17 o 
  -3   1  11       72.45       59.30      7.41 o 
  -2   1  11      581.37      622.70     26.20 o 
  -1   1  11       51.19       94.22     15.09 o 
   0   1  11      302.86      321.90     21.62 o 
   1   1  11      107.46      127.89     17.19 o 
  -7   2  11        1.87        5.27      8.65 o 
  -6   2  11        0.79        3.91      7.78 o 
  -5   2  11       25.53       40.86      7.32 o 
  -4   2  11      106.71      112.99      9.78 o 
  -3   2  11       79.83       86.72      7.84 o 
  -2   2  11       73.50      120.07     13.89 o 
  -1   2  11      178.57      217.92     17.56 o 
   0   2  11        0.89       26.28     14.84 o 
   1   2  11        0.11        1.50     16.87 o 
  -7   3  11      185.21      191.33     19.04 o 
  -6   3  11        9.63       18.79      8.07 o 
  -5   3  11      686.68      660.08     20.55 o 
  -4   3  11      469.11      477.24     15.80 o 
  -3   3  11        3.62       19.90      6.67 o 
  -2   3  11      110.33      155.72     14.80 o 
  -1   3  11      694.94      744.82     36.13 o 
   0   3  11       62.83       73.14     15.75 o 
   1   3  11       92.47       98.08     16.97 o 
  -7   4  11      143.09      173.61     13.04 o 
  -6   4  11      338.10      335.32     15.97 o 
  -5   4  11      107.01      115.17     10.19 o 
  -4   4  11      259.94      271.77     12.61 o 
  -3   4  11      499.87      549.41     17.89 o 
  -2   4  11      726.86      729.58     31.45 o 
  -1   4  11       15.39       42.90     13.77 o 
   0   4  11       89.12       93.87     15.55 o 
   1   4  11       53.34       62.49     16.63 o 
  -7   5  11      108.19       82.06     11.69 o 
  -6   5  11       41.05       45.93      9.27 o 
  -5   5  11       32.32       46.89      8.73 o 
  -4   5  11      576.05      570.69     17.32 o 
  -3   5  11      152.14      162.62     14.24 o 
  -2   5  11        5.69       22.57     11.43 o 
  -1   5  11        2.77        7.56     12.67 o 
   0   5  11      284.36      290.48     20.37 o 
   1   5  11        3.15       16.64     15.56 o 
  -7   6  11        8.72       -0.51     10.35 o 
  -6   6  11      135.52      124.96     11.25 o 
  -5   6  11      310.16      313.08     20.34 o 
  -4   6  11       27.40       30.36      8.26 o 
  -3   6  11      505.05      520.02     23.85 o 
  -2   6  11       36.31       67.49     12.74 o 
  -1   6  11        4.18       15.78     12.24 o 
   0   6  11      218.67      239.05     20.79 o 
   1   6  11      114.19      119.13     17.75 o 
  -7   7  11        4.60        9.65     10.57 o 
  -6   7  11      187.68      167.34     12.15 o 
  -5   7  11        7.19        8.51      8.15 o 
  -4   7  11      148.85      157.31     10.67 o 
  -3   7  11        0.34       14.64     11.69 o 
  -2   7  11      265.59      255.47     16.94 o 
  -1   7  11        0.96        4.82     12.64 o 
   0   7  11      106.23      132.63     16.37 o 
   1   7  11       32.29       42.37     15.99 o 
  -7   8  11        0.30        1.22     10.30 o 
  -6   8  11      350.67      343.78     17.69 o 
  -5   8  11       20.27       12.27      8.54 o 
  -4   8  11       73.24       83.29      9.22 o 
  -3   8  11      211.71      261.80     30.38 o 
  -2   8  11        3.11       13.71     11.12 o 
  -1   8  11       88.75       76.35     13.99 o 
   0   8  11       84.94      111.92     15.79 o 
   1   8  11        1.90       12.28     14.77 o 
  -7   9  11      100.69      105.90     12.19 o 
  -6   9  11        2.95       19.40      9.41 o 
  -5   9  11       14.52       22.32      8.65 o 
  -4   9  11        5.44       -4.09      7.79 o 
  -3   9  11        1.18       31.43     12.05 o 
  -2   9  11       17.24       13.71     11.04 o 
  -1   9  11       25.74       34.73     12.56 o 
   0   9  11       10.46       20.76     13.45 o 
   1   9  11        9.69       16.34     14.52 o 
  -7  10  11        1.40       -3.91     10.05 o 
  -6  10  11       65.63       58.81     10.37 o 
  -5  10  11       22.31       20.59      9.10 o 
  -4  10  11       12.26       13.36      8.23 o 
  -3  10  11      278.87      282.65     16.77 o 
  -2  10  11      131.90      152.09     14.07 o 
  -1  10  11       42.47       40.08     13.13 o 
   0  10  11      181.84      199.17     17.83 o 
   1  10  11       53.33       62.35     16.48 o 
  -7  11  11        0.86        4.27     10.67 o 
  -6  11  11       38.50       52.21     10.20 o 
  -5  11  11        5.92       10.40      8.89 o 
  -4  11  11       14.99       11.67     10.49 o 
  -3  11  11        0.12       12.83     10.61 o 
  -2  11  11       51.55       46.32     11.79 o 
  -1  11  11       34.86       41.51     12.88 o 
   0  11  11        3.14       -5.14     12.72 o 
   1  11  11        3.26       20.34     15.33 o 
  -7  12  11        8.55       10.10     13.51 o 
  -6  12  11      270.08      276.50     14.72 o 
  -5  12  11      160.89      149.67     15.21 o 
  -4  12  11        9.48      -10.76     10.76 o 
  -3  12  11      145.04      138.31     13.55 o 
  -2  12  11      248.32      235.72     16.25 o 
  -1  12  11      207.36      222.06     17.98 o 
   0  12  11      122.07      117.72     16.14 o 
   1  12  11       21.06       26.91     24.02 o 
  -7  13  11       50.84       50.95     11.81 o 
  -6  13  11      109.74      122.23     12.17 o 
  -5  13  11      241.03      220.25     13.03 o 
  -4  13  11       23.24       23.52     11.52 o 
  -3  13  11       95.58       69.61     12.29 o 
  -2  13  11       39.62       41.94     12.21 o 
  -1  13  11      226.69      224.88     17.31 o 
   0  13  11        0.49        5.41     13.60 o 
   1  13  11       49.96       39.32     23.22 o 
  -7  14  11       11.69        7.26     11.31 o 
  -6  14  11       34.54       47.71     15.83 o 
  -5  14  11       83.41       76.68     10.35 o 
  -4  14  11       40.25       48.02     10.20 o 
  -3  14  11      540.73      502.30     21.55 o 
  -2  14  11       55.77       63.82     18.42 o 
  -1  14  11        2.58       31.85     20.94 o 
   0  14  11        4.76      -20.62     20.62 o 
   1  14  11        1.13      -11.55     23.23 o 
  -7  15  11      113.38      121.49     10.18 o 
  -6  15  11       36.20       22.15     10.49 o 
  -5  15  11      169.41      166.39     15.47 o 
  -4  15  11      720.72      618.22     49.30 o 
  -3  15  11       89.65       71.46     12.18 o 
  -2  15  11      882.90      816.46     45.08 o 
  -1  15  11       34.46       33.87     21.36 o 
   0  15  11        0.04       22.02     22.87 o 
   1  15  11       50.68       31.10     25.32 o 
  -7  16  11       11.58       18.99     10.00 o 
  -6  16  11       88.83       77.33     11.69 o 
  -5  16  11       14.03       14.75     13.86 o 
  -4  16  11        4.03       17.88      9.55 o 
  -3  16  11      148.18      110.68     21.13 o 
  -2  16  11       27.46       37.99     19.77 o 
  -1  16  11        0.40       27.77     21.39 o 
   0  16  11       98.14       88.22     25.47 o 
  -7  17  11       60.22       73.05     12.81 o 
  -6  17  11       15.81       23.07     10.48 o 
  -5  17  11       52.98       72.62     13.93 o 
  -4  17  11      278.27      273.78     22.87 o 
  -3  17  11      383.50      361.96     30.24 o 
  -2  17  11      112.12      124.60     23.47 o 
  -1  17  11      278.44      324.56     32.30 o 
   0  17  11       43.08       27.02     23.17 o 
  -7  18  11        2.63        3.06     20.21 o 
  -6  18  11        6.66       32.87     11.10 o 
  -5  18  11       98.79       62.74     14.41 o 
  -4  18  11       13.78       25.80     10.67 o 
  -3  18  11       33.63       19.52     19.03 o 
  -2  18  11        0.90      -18.79     18.79 o 
  -1  18  11       13.82       11.17     21.67 o 
   0  18  11       37.57       28.86     22.32 o 
  -6  19  11      316.72      265.55     15.59 o 
  -5  19  11      204.89      186.06     17.43 o 
  -4  19  11      430.83      439.93     18.47 o 
  -3  19  11       54.54       48.56     20.21 o 
  -2  19  11        4.49        6.87     19.96 o 
  -1  19  11      184.45      185.46     26.28 o 
   0  19  11       37.76       72.05     25.10 o 
  -6  20  11       89.43       99.48     13.03 o 
  -5  20  11      350.76      338.33     21.26 o 
  -4  20  11        0.12        6.73     15.68 o 
  -3  20  11       17.25       48.36     20.39 o 
  -2  20  11       17.25       25.71     21.48 o 
  -1  20  11       10.59        7.41     22.35 o 
   0  20  11       84.51      101.44     26.45 o 
  -6  21  11       31.82       24.38     11.78 o 
  -5  21  11       99.16      120.65     33.50 o 
  -4  21  11        7.30       16.63     10.96 o 
  -3  21  11        0.04      -18.54     18.54 o 
  -2  21  11       52.53       63.52     23.38 o 
  -1  21  11      147.67      135.02     26.76 o 
   0  21  11        0.74        2.00     24.32 o 
  -6  22  11       54.46       51.72     15.89 o 
  -5  22  11      215.08      181.94     18.05 o 
  -4  22  11      110.23      109.38     12.84 o 
  -3  22  11       63.71       77.23     23.22 o 
  -2  22  11      303.23      288.27     30.23 o 
  -1  22  11       43.63       71.67     25.28 o 
   0  22  11       42.87       45.10     23.71 o 
  -6  23  11      200.07      216.32     19.76 o 
  -5  23  11      167.98      154.06     19.26 o 
  -4  23  11        7.64       41.41     16.24 o 
  -3  23  11        1.73       -3.63     21.27 o 
  -2  23  11       71.20       81.93     25.24 o 
  -1  23  11        3.86       -9.08     21.57 o 
   0  23  11        4.47        2.02     25.28 o 
  -6  24  11       22.44       13.52     11.86 o 
  -5  24  11        4.99       -2.19     13.88 o 
  -4  24  11        2.65       17.84     15.00 o 
  -3  24  11      214.27      254.23     31.35 o 
  -2  24  11      219.45      232.91     30.98 o 
  -1  24  11        5.23        7.85     24.23 o 
  -6  25  11       58.43       68.35     13.44 o 
  -5  25  11        8.32       31.77     15.66 o 
  -4  25  11        0.05       -1.37     15.80 o 
  -3  25  11       30.11       51.47     25.04 o 
  -2  25  11       62.65       77.58     25.96 o 
  -1  25  11      185.75      189.90     31.60 o 
  -5  26  11      183.55      189.09     18.78 o 
  -4  26  11        6.85       40.32     16.28 o 
  -3  26  11      284.85      317.00     34.40 o 
  -2  26  11        6.26       -9.11     24.04 o 
  -1  26  11       14.29       30.46     26.78 o 
  -5  27  11       25.18       38.63     25.68 o 
  -4  27  11        5.09       -5.47     15.87 o 
  -3  27  11       10.58       11.03     24.86 o 
  -2  27  11      140.91      168.98     30.56 o 
  -1  27  11       42.71       30.87     27.18 o 
  -5  28  11        2.44       16.28     25.13 o 
  -4  28  11        1.85        9.19     17.13 o 
  -3  28  11      142.69      131.73     31.05 o 
  -2  28  11       99.39       93.58     29.34 o 
  -1  28  11        1.72      -17.94     17.94 o 
  -5  29  11       26.23        6.27     13.93 o 
  -4  29  11       70.13       70.54     18.73 o 
  -3  29  11       35.56       19.73     27.47 o 
  -2  29  11       20.36       60.54     28.66 o 
  -4  30  11       50.79       55.99     18.47 o 
  -3  30  11       51.25       62.04     29.84 o 
  -2  30  11        1.81      -13.85     27.59 o 
  -4  31  11       84.89       95.91     31.39 o 
  -3  31  11       23.33       13.61     29.31 o 
  -7   0  12        2.22        8.42     15.89 o 
  -6   0  12      178.29      187.08     18.46 o 
  -5   0  12        4.16        9.62     11.40 o 
  -4   0  12       75.52       60.89     11.43 o 
  -3   0  12      881.38      948.97     47.27 o 
  -2   0  12       48.03       33.94     19.52 o 
  -1   0  12       28.83       78.63     23.46 o 
   0   0  12       59.32       41.00     24.10 o 
  -7   1  12        1.35        7.13     10.04 o 
  -6   1  12      103.67       88.49     10.94 o 
  -5   1  12        6.41       14.05      8.62 o 
  -4   1  12      103.22       98.23      9.97 o 
  -3   1  12      195.70      239.36     17.07 o 
  -2   1  12      125.09      106.42     15.53 o 
  -1   1  12      324.95      362.73     23.18 o 
   0   1  12        4.55       22.44     16.12 o 
  -7   2  12       19.84       13.28     15.00 o 
  -6   2  12      102.41      124.37     11.27 o 
  -5   2  12      219.10      223.04     13.94 o 
  -4   2  12      113.13       92.03      9.79 o 
  -3   2  12        8.51       33.56     12.38 o 
  -2   2  12      412.91      455.47     24.41 o 
  -1   2  12       43.52       60.02     16.84 o 
   0   2  12      256.40      286.12     22.43 o 
  -7   3  12       62.52       78.71     11.77 o 
  -6   3  12        0.78       -1.74     10.15 o 
  -5   3  12       33.46       44.31     14.74 o 
  -4   3  12       59.10       82.30     13.70 o 
  -3   3  12      339.89      359.62     15.34 o 
  -2   3  12      325.21      329.97     20.65 o 
  -1   3  12      238.99      310.49     25.36 o 
   0   3  12       90.10      118.00     17.94 o 
  -7   4  12        0.39       10.89     10.77 o 
  -6   4  12       19.59       16.69      9.72 o 
  -5   4  12      225.37      238.11     12.99 o 
  -4   4  12      210.39      216.22     12.94 o 
  -3   4  12       87.96      116.23     10.94 o 
  -2   4  12        5.80       18.49     13.17 o 
  -1   4  12       95.49      110.50     16.73 o 
   0   4  12       79.75       94.90     17.65 o 
  -7   5  12       20.98       26.86     11.05 o 
  -6   5  12       13.91        5.07     12.18 o 
  -5   5  12        1.03        2.19     10.66 o 
  -4   5  12       62.65       80.88     19.81 o 
  -3   5  12        1.00       -5.80      8.92 o 
  -2   5  12        1.36        8.89     13.05 o 
  -1   5  12      160.30      183.19     18.18 o 
   0   5  12        1.02        8.82     15.85 o 
  -7   6  12       11.64       19.21     10.58 o 
  -6   6  12       58.23       63.14     10.65 o 
  -5   6  12       12.99       18.51      9.12 o 
  -4   6  12      103.49       75.43     24.76 o 
  -3   6  12       87.41       92.27     19.38 o 
  -2   6  12      304.99      327.26     27.90 o 
  -1   6  12        4.97       24.86     16.96 o 
   0   6  12        2.65        7.74     15.40 o 
  -7   7  12        8.68       27.99     10.94 o 
  -6   7  12      235.03      236.78     14.06 o 
  -5   7  12      263.63      284.71     17.15 o 
  -4   7  12      145.53      171.15     44.16 o 
  -3   7  12       50.28       73.98     12.71 o 
  -2   7  12       20.56       18.12     12.81 o 
  -1   7  12       69.08       99.83     16.24 o 
   0   7  12        9.55       53.41     15.77 o 
  -7   8  12       10.66       -8.96     10.33 o 
  -6   8  12       63.52       57.58     10.35 o 
  -5   8  12       50.02       53.54     11.47 o 
  -4   8  12      127.77      144.93     14.48 o 
  -3   8  12        6.59       -1.50     11.29 o 
  -2   8  12       70.09       89.86     14.23 o 
  -1   8  12        1.70      -13.24     13.84 o 
   0   8  12       34.00       41.17     16.07 o 
  -7   9  12       94.35       95.20     12.37 o 
  -6   9  12        1.57       -9.59      9.59 o 
  -5   9  12       44.07       41.98      9.87 o 
  -4   9  12      274.54      255.60     24.03 o 
  -3   9  12       41.38       40.77     12.17 o 
  -2   9  12        4.48        7.09     12.51 o 
  -1   9  12      102.78      124.92     16.45 o 
   0   9  12       90.03      113.79     17.62 o 
  -7  10  12        4.33       -8.07     14.15 o 
  -6  10  12        9.20        7.76      9.94 o 
  -5  10  12        7.83        9.90      9.41 o 
  -4  10  12      223.01      237.72     24.72 o 
  -3  10  12       34.01       18.23     11.88 o 
  -2  10  12        5.01        6.52     18.06 o 
  -1  10  12       53.11       53.02     14.87 o 
   0  10  12       12.71       -7.85     14.98 o 
  -7  11  12      130.95      147.56     17.33 o 
  -6  11  12       30.66       25.17     10.06 o 
  -5  11  12      165.20      190.63     12.95 o 
  -4  11  12      194.56      181.39     15.87 o 
  -3  11  12       37.44       48.90     19.25 o 
  -2  11  12      153.20      140.65     15.55 o 
  -1  11  12      127.89      109.72     20.85 o 
   0  11  12       15.89       16.82     15.26 o 
  -7  12  12       33.01       41.99     19.68 o 
  -6  12  12       41.66       21.88     10.73 o 
  -5  12  12      162.39      147.98     15.32 o 
  -4  12  12       10.72        9.40     12.44 o 
  -3  12  12       73.32       87.84     21.46 o 
  -2  12  12      189.54      159.90     15.94 o 
  -1  12  12        4.71       15.02     13.76 o 
   0  12  12       25.36       31.83     14.98 o 
  -7  13  12       17.20       25.13     14.64 o 
  -6  13  12        4.53       15.92     10.67 o 
  -5  13  12       17.80       38.36     23.12 o 
  -4  13  12      100.22       86.02     14.07 o 
  -3  13  12        1.70       33.69     20.60 o 
  -2  13  12       73.13       60.46     13.59 o 
  -1  13  12       54.81       75.24     15.11 o 
   0  13  12       24.39       47.03     24.64 o 
  -6  14  12       39.90       38.01     10.69 o 
  -5  14  12       13.00       19.61     15.58 o 
  -4  14  12        7.15        5.18     23.13 o 
  -3  14  12       70.35       58.00     20.91 o 
  -2  14  12        2.80       24.51     21.06 o 
  -1  14  12        1.14       12.97     22.48 o 
   0  14  12       44.95       67.76     26.15 o 
  -6  15  12      190.54      184.65     14.05 o 
  -5  15  12       64.92       84.50     23.64 o 
  -4  15  12       20.50       17.22     12.23 o 
  -3  15  12        3.46      -17.47     18.72 o 
  -2  15  12       66.10       79.99     23.63 o 
  -1  15  12        9.80        7.96     23.20 o 
   0  15  12        5.74        2.62     23.97 o 
  -6  16  12      138.52      148.09     19.34 o 
  -5  16  12      100.98       87.50     15.35 o 
  -4  16  12        5.64       -3.74     17.77 o 
  -3  16  12      168.32      210.73     26.41 o 
  -2  16  12      177.49      224.02     28.51 o 
  -1  16  12      190.56      167.29     28.59 o 
  -6  17  12       47.96       51.53     15.07 o 
  -5  17  12       10.15       20.22     13.52 o 
  -4  17  12       17.98       24.85     11.30 o 
  -3  17  12        4.92       17.68     20.34 o 
  -2  17  12       15.93       37.01     22.41 o 
  -1  17  12        8.65       10.10     22.92 o 
  -6  18  12      400.99      407.81     34.17 o 
  -5  18  12       87.83       53.17     14.72 o 
  -4  18  12       50.47       49.72     11.87 o 
  -3  18  12      391.41      438.95     35.20 o 
  -2  18  12      279.85      321.36     32.62 o 
  -1  18  12       43.33       13.30     23.37 o 
  -6  19  12        8.34       13.58     14.48 o 
  -5  19  12        1.70       -6.75     12.80 o 
  -4  19  12       10.34       22.67     13.01 o 
  -3  19  12        5.32       39.97     22.05 o 
  -2  19  12       48.42       32.72     23.14 o 
  -1  19  12        7.59       10.29     24.41 o 
  -6  20  12       68.99       54.93     26.64 o 
  -5  20  12      458.44      433.27     23.48 o 
  -4  20  12        5.08       18.60     28.34 o 
  -3  20  12      287.79      317.71     32.59 o 
  -2  20  12        3.70        8.56     23.11 o 
  -1  20  12        1.16       -7.97     23.44 o 
  -6  21  12      319.61      275.05     34.09 o 
  -5  21  12      129.05      115.86     16.83 o 
  -4  21  12      700.01      707.29     39.99 o 
  -3  21  12      118.71      106.05     25.62 o 
  -2  21  12       29.65       53.02     24.58 o 
  -1  21  12      110.21      131.11     29.34 o 
  -5  22  12      219.46      229.32     21.35 o 
  -4  22  12       44.09       42.34     21.33 o 
  -3  22  12       25.84       42.86     24.46 o 
  -2  22  12       77.36       82.33     26.38 o 
  -1  22  12      150.81      109.36     28.89 o 
  -5  23  12       14.43       23.25     23.59 o 
  -4  23  12       20.38       49.83     16.40 o 
  -3  23  12       12.04       10.67     23.45 o 
  -2  23  12       67.49       53.81     24.36 o 
  -5  24  12       35.05       34.35     26.25 o 
  -4  24  12        0.41       36.59     19.94 o 
  -3  24  12        2.24        4.40     24.49 o 
  -2  24  12       95.45       90.16     28.50 o 
  -5  25  12      104.12       98.73     27.70 o 
  -4  25  12      138.26      180.11     20.88 o 
  -3  25  12       61.03       44.44     26.54 o 
  -2  25  12      230.49      255.11     34.74 o 
  -4  26  12       93.28      107.93     19.78 o 
  -3  26  12        0.04       24.44     27.31 o 
  -4  27  12      172.94      214.54     31.85 o 
  -3  27  12        2.15        1.44     25.94 o 
  -6   1  13      167.69      173.64     15.43 o 
  -5   1  13       23.74       39.24     14.62 o 
  -3   1  13       66.99       74.36     15.33 o 
  -2   1  13       36.10       59.91     16.21 o 
  -1   1  13       63.44       83.77     23.13 o 
  -6   2  13       22.66       19.56     17.85 o 
  -5   2  13        0.48       -2.85     11.32 o 
  -4   2  13        8.64       27.16     15.50 o 
  -3   2  13        0.59        3.36     16.36 o 
  -2   2  13        7.94        0.24     14.73 o 
  -1   2  13      310.87      301.92     22.80 o 
  -6   3  13        2.07       19.18      9.88 o 
  -5   3  13       62.99       66.83     11.27 o 
  -4   3  13      537.37      524.39     31.01 o 
  -3   3  13       78.09      112.36     22.61 o 
  -2   3  13        7.75       32.03     15.17 o 
  -1   3  13       90.57      101.37     18.09 o 
  -6   4  13       52.43       65.42     10.71 o 
  -5   4  13       11.15       32.95      9.91 o 
  -4   4  13       97.12      116.57     14.15 o 
  -3   4  13       46.13       54.36     20.81 o 
  -2   4  13      253.06      234.78     19.73 o 
  -1   4  13        1.97       10.34     15.79 o 
  -6   5  13       31.79       41.20     11.27 o 
  -5   5  13       17.44       37.50      9.84 o 
  -4   5  13      178.78      206.63     16.42 o 
  -3   5  13        9.96       36.57     20.51 o 
  -2   5  13      111.27      134.99     25.11 o 
  -1   5  13       14.19       35.18     16.41 o 
  -6   6  13       42.40       43.14     10.81 o 
  -5   6  13      744.81      689.00     60.52 o 
  -4   6  13       96.63       71.58     13.65 o 
  -3   6  13      214.30      247.12     27.82 o 
  -2   6  13       35.69       59.85     27.08 o 
  -1   6  13      117.76      121.37     18.40 o 
  -6   7  13       43.19       53.46     12.00 o 
  -5   7  13        2.35        7.19     13.71 o 
  -4   7  13      356.95      321.03     19.52 o 
  -3   7  13       12.35       18.15     20.13 o 
  -2   7  13        0.77        9.21     14.36 o 
  -1   7  13        3.70       -5.26     15.59 o 
  -6   8  13       45.00       43.57     11.13 o 
  -5   8  13        7.93       13.79     12.27 o 
  -4   8  13        4.83       -8.16     12.29 o 
  -3   8  13       39.08       70.00     22.88 o 
  -2   8  13        7.88        9.48     14.60 o 
  -1   8  13        4.49       32.17     15.72 o 
  -6   9  13        5.01       13.52     10.64 o 
  -5   9  13        3.96        4.04     12.29 o 
  -4   9  13        0.06        0.88     12.72 o 
  -3   9  13        0.30      -14.19     19.74 o 
  -2   9  13        0.07      -10.00     13.85 o 
  -1   9  13       10.81       32.93     17.46 o 
  -6  10  13       60.47       54.77     11.52 o 
  -5  10  13       17.99        4.24     15.05 o 
  -4  10  13        5.82       13.65     13.28 o 
  -3  10  13       72.52       69.74     22.57 o 
  -2  10  13      127.25      145.92     19.07 o 
  -1  10  13        3.77       -5.22     30.46 o 
  -6  11  13       17.38       17.49     13.06 o 
  -5  11  13       14.55       24.84     12.84 o 
  -4  11  13        7.28       15.73     13.52 o 
  -3  11  13       14.96        9.98     20.58 o 
  -2  11  13        1.02       -4.60     24.33 o 
  -1  11  13       11.07        8.38     22.27 o 
  -6  12  13       90.26      101.02     17.46 o 
  -5  12  13       87.92      105.25     16.19 o 
  -4  12  13       10.02        2.67     13.05 o 
  -3  12  13        2.35       -5.30     20.26 o 
  -2  12  13      187.56      170.28     17.82 o 
  -1  12  13       12.60       36.89     15.56 o 
  -6  13  13      195.22      173.26     18.22 o 
  -5  13  13        0.97       13.70     13.77 o 
  -4  13  13       13.02       -6.24     21.71 o 
  -3  13  13       58.56       35.42     22.53 o 
  -2  13  13       13.76      -12.65     22.32 o 
  -1  13  13      136.95      148.30     28.78 o 
  -6  14  13        4.50        1.54     22.19 o 
  -5  14  13       20.34       27.59     13.73 o 
  -4  14  13        1.90        4.66     13.79 o 
  -3  14  13      153.66      162.36     26.62 o 
  -2  14  13       25.47       36.55     24.18 o 
  -6  15  13       39.36       51.59     25.89 o 
  -5  15  13        2.94       11.09     14.18 o 
  -4  15  13      127.13      133.28     37.36 o 
  -3  15  13       22.15       28.08     22.56 o 
  -2  15  13       15.56       20.68     23.96 o 
  -6  16  13       34.85       28.54     23.56 o 
  -5  16  13       42.26       44.15     15.51 o 
  -4  16  13       10.15      -15.97     22.55 o 
  -3  16  13       10.35        8.44     22.93 o 
  -2  16  13       54.22       69.27     25.39 o 
  -5  17  13        2.32       11.16     14.97 o 
  -4  17  13       40.60       17.02     24.32 o 
  -3  17  13      107.60      131.99     26.13 o 
  -2  17  13       75.09       95.86     26.56 o 
  -5  18  13        7.34       -1.90     14.69 o 
  -4  18  13      154.29      126.78     27.84 o 
  -3  18  13        9.69       19.02     23.12 o 
  -2  18  13       84.95       95.77     27.32 o 
  -5  19  13       16.04       57.65     24.15 o 
  -4  19  13      208.95      244.13     32.10 o 
  -3  19  13       57.68       92.91     26.37 o 
  -2  19  13        3.47      -19.37     23.87 o 
  -5  20  13      136.58       83.02     25.24 o 
  -4  20  13        0.17       -7.42     23.81 o 
  -3  20  13       77.94       86.04     26.37 o 
  -4  21  13       27.03       32.58     19.61 o 
  -3  21  13       97.97       60.28     25.95 o 
  -4  22  13       22.58       22.08     18.02 o 
  -6   0  14       86.00       69.14     19.01 o 
  -2   0  14       11.01       29.15     23.23 o 
  -6   1  14        2.62       -3.84     24.96 o 
  -2   1  14       14.87       27.85     27.51 o 
  -6   2  14       26.17       31.02     16.76 o 
  -5   2  14       72.76      101.41     19.41 o 
  -3   2  14       35.21       27.53     22.58 o 
  -2   2  14      314.54      332.67     40.63 o 
  -6   3  14       34.44       48.78     13.48 o 
  -5   3  14       24.53       -4.82     16.59 o 
  -3   3  14       30.02       13.52     22.25 o 
  -2   3  14       46.44       43.96     19.24 o 
  -6   4  14       35.23       36.62     14.75 o 
  -5   4  14        5.79        3.02     17.78 o 
  -3   4  14       47.03       19.64     22.38 o 
  -2   4  14       26.31       24.76     16.42 o 
  -6   5  14        4.57       21.22     21.04 o 
  -5   5  14       10.69       23.60     17.46 o 
  -3   5  14        2.11       16.21     23.29 o 
  -2   5  14        0.24       12.95     21.11 o 
  -5   6  14       37.04       48.86     18.56 o 
  -3   6  14       34.45       41.84     23.25 o 
  -2   6  14       45.17       41.42     16.96 o 
  -5   7  14      136.32      137.88     16.72 o 
  -4   7  14      106.61      130.08     25.19 o 
  -3   7  14      101.49       71.61     24.49 o 
  -5   8  14        5.75        2.18     13.45 o 
  -4   8  14      135.67      141.62     26.43 o 
  -3   8  14        2.84        8.43     22.30 o 
  -5   9  14      192.33      206.35     18.08 o 
  -4   9  14       18.33       38.21     18.10 o 
  -3   9  14       78.77       97.17     25.67 o 
  -5  10  14        1.10       16.45     14.13 o 
  -4  10  14      111.13      112.17     19.84 o 
  -3  10  14       14.27       10.84     22.78 o 
  -5  11  14       84.64      113.68     16.71 o 
  -4  11  14       60.23       51.77     24.69 o 
  -3  11  14        1.06       13.60     24.30 o 
  -5  12  14       25.46       18.15     14.86 o 
  -4  12  14        6.14       -1.06     24.21 o 
  -3  12  14        7.86        9.83     23.47 o 
  -5  13  14        0.16       -4.58     22.87 o 
  -4  13  14       27.99       -9.61     23.98 o 
  -3  13  14       10.33       29.02     24.40 o 
  -4  14  14       46.69       35.03     23.89 o 
                                                 
